# Supplementary material for: Implementation of genomic surveillance of SARS-CoV-2 in the Caribbean: Lessons learned for sustainability in resource-limited settings
Source: PLOS Glob Public Health. 2023 Feb 22;3(2):e0001455. doi: 10.1371/journal.pgph.0001455 (PMC10022082; doi:10.1371/journal.pgph.0001455)
Supplement: S1 File — (R) [file pgph.0001455.s007.R]

# sample_reference_sequences_from_Audacity_metadata_table.R - 7 June 2022.

# This is a simple R script that screens the Audacity app metadata table to 
# obtain a sample of one sequence (Epicode) per country per week. It is useful
# to generate comprehensive reference datasets with the global diversity of
# SARS-CoV-2 genome sequences.

# Comments have been included to facilitate understanding throughout the code.


# Go to directory
setwd("~/my/directory/")

# Load packages
library(data.table)
library(stringr)
library(dplyr)
library(lubridate)

# Read audacity table
df <- fread(input = "metadata.csv")
head(df)

# Remove sequences without complete collection dates
id <- as.vector(str_match(string = df$collection_date,
                          pattern = "\\d\\d\\d\\d-\\d\\d-\\d\\d"))
id <- which(!is.na(id))
df <- df[id,]

# Rename sequences, removing spaces
df$virus_name <- str_replace(string = df$virus_name,
                             pattern = " ",replacement = "")

# Convert dates, sort and add a week column
df$collection_date <- as.Date(df$collection_date)
df <- df[order(df$collection_date),]

df <- df %>% 
  group_by(week=floor_date(collection_date, "week")) 
head(df)


# Get all weeks into a vector
dates <- names(table(df$week))

# Open storage vector that will contain all sampled sequences names
storage <- vector()

# Loop over weeks
for(i in 1:length(dates)){

  # Get all sequences available for a given week
  seq_names <- df$virus_name[which(df$week==dates[i])]
  
  # Get locations with available sequences
  locations <- str_remove(string = seq_names,pattern = "hCoV-19/")
  locations <- names(table(str_remove(string = locations,pattern = "/.+")))
  
  # Loop over these locations
  for(j in 1:length(locations)){
    
    # Get names for all sequences of this location
    id <- seq_names[grep(pattern = locations[j],x = seq_names)]
    
    # If more than one sequence is available, randomly sample one
    if(length(id) > 1){
      id <- sample(x = id,size = 1)
    }
    
    # Store the sampled sequence name
    storage <- c(storage,id)
    
    
  }
  
  
}

# Get the amount of sampled sequences
length(storage)


# Get epicodes from sampled sequence names
epicodes <- df$accession_id[which(df$virus_name %in% storage)]

# Write epicodes list on a text file that will be used in the EpiCoV WebApp.
# From this list, one may download sampled sequences and associated metadata.
write.table(x = epicodes,
            file = "sampled_epicodes.txt",
            quote = F,
            row.names = F,
            col.names = F)
