# Supplementary material for: Implementation of genomic surveillance of SARS-CoV-2 in the Caribbean: Lessons learned for sustainability in resource-limited settings
Source: PLOS Glob Public Health. 2023 Feb 22;3(2):e0001455. doi: 10.1371/journal.pgph.0001455 (PMC10022082; doi:10.1371/journal.pgph.0001455)
Supplement: S2 File — (XLSX) [file pgph.0001455.s008.xlsx]

## Sheet: Sheet1
Sequence Name	Source	GISAID ID
hCoV-19/Wuhan/IPBCAMS-WH-01/2019|EPI_ISL_402123|2019-12-24	GISAID	as indicated in sequence name
hCoV-19/Anhui/99/2020|EPI_ISL_1069205|2020-01-31	GISAID	as indicated in sequence name
hCoV-19/Anhui/08/2020|EPI_ISL_1068682|2020-01-24	GISAID	as indicated in sequence name
hCoV-19/Canada/ON_VIDO-01/2020|EPI_ISL_413015|2020-01-23	GISAID	as indicated in sequence name
hCoV-19/Jining/2020C1547/2020|EPI_ISL_2811805|2020-02-02	GISAID	as indicated in sequence name
hCoV-19/Guangxi/NAN.20-307/2020|EPI_ISL_6951249|2020-03-26	GISAID	as indicated in sequence name
hCoV-19/Guangdong/20SF616/2020|EPI_ISL_428465|2020-01-24	GISAID	as indicated in sequence name
hCoV-19/Harbin/HRB-26/2020|EPI_ISL_459909|2020-03-02	GISAID	as indicated in sequence name
hCoV-19/Taiwan/NTU02/2020|EPI_ISL_410218|2020-02-05	GISAID	as indicated in sequence name
hCoV-19/Shanghai/SH0102/2020|EPI_ISL_416394|2020-02-14	GISAID	as indicated in sequence name
hCoV-19/Singapore/469/2020|EPI_ISL_476795|2020-02-19	GISAID	as indicated in sequence name
hCoV-19/Singapore/51/2020|EPI_ISL_428830|2020-02-27	GISAID	as indicated in sequence name
hCoV-19/Australia/NSW08/2020|EPI_ISL_413594|2020-02-28	GISAID	as indicated in sequence name
hCoV-19/Indonesia/JK-EIJK-39/2020|EPI_ISL_568690|2020-05-26	GISAID	as indicated in sequence name
hCoV-19/Wuhan/0125-A137/2020|EPI_ISL_493149|2020-01-25	GISAID	as indicated in sequence name
hCoV-19/Nepal/61/2020|EPI_ISL_410301|2020-01-13	GISAID	as indicated in sequence name
hCoV-19/Beijing/DT-WH04/2020|EPI_ISL_452363|2020-01-31	GISAID	as indicated in sequence name
hCoV-19/Indonesia/KI-NIHRDC004160/2020|EPI_ISL_984277|2020-03-14	GISAID	as indicated in sequence name
hCoV-19/Changde/IVDC-Wu-HN97Y/2020|EPI_ISL_1260835|2020-04-11	GISAID	as indicated in sequence name
hCoV-19/Harbin/HRB-25/2020|EPI_ISL_467430|2020-03-13	GISAID	as indicated in sequence name
hCoV-19/USA/IL-CDC-02983522-001/2020|EPI_ISL_404253|2020-01-21	GISAID	as indicated in sequence name
hCoV-19/Wuhan/HB-WH4-195/2020|EPI_ISL_454949|2020-03-22	GISAID	as indicated in sequence name
hCoV-19/Hangzhou/ZJU-011/2020|EPI_ISL_418991|2020-02-04	GISAID	as indicated in sequence name
hCoV-19/Hangzhou/ZJU-09/2020|EPI_ISL_416474|2020-01-28	GISAID	as indicated in sequence name
hCoV-19/Thailand/NIH-15/2020|EPI_ISL_434692|2020-01-05	GISAID	as indicated in sequence name
hCoV-19/Beijing/WH-09/2020|EPI_ISL_411957|2020-01-08	GISAID	as indicated in sequence name
hCoV-19/Kazakhstan/KZ_Almaty/2020|EPI_ISL_2604957|2020-03-20	GISAID	as indicated in sequence name
hCoV-19/Hangzhou/HZCDC0119/2020|EPI_ISL_421226|2020-01-22	GISAID	as indicated in sequence name
hCoV-19/Ireland/CO-NVRL-20134/2020|EPI_ISL_414487|2020-03-04	GISAID	as indicated in sequence name
hCoV-19/Beijing/DT-travelUSA01/2020|EPI_ISL_452332|2020-02-29	GISAID	as indicated in sequence name
hCoV-19/Japan/OS-20-07-1/2020|EPI_ISL_410532|2020-01-23	GISAID	as indicated in sequence name
hCoV-19/Morocco/RA92C/2020|EPI_ISL_4299860|2020-06-17	GISAID	as indicated in sequence name
hCoV-19/Sichuan/SC-NJ-095/2020|EPI_ISL_451344|2020-01-31	GISAID	as indicated in sequence name
hCoV-19/Jiangsu/IVDC-JS-001/2020|EPI_ISL_408488|2020-01-19	GISAID	as indicated in sequence name
hCoV-19/Singapore/1154/2020|EPI_ISL_648072|2020-03-05	GISAID	as indicated in sequence name
hCoV-19/Zhejiang/WZ-02/2020|EPI_ISL_404228|2020-01-17	GISAID	as indicated in sequence name
hCoV-19/Anhui/2/2020|EPI_ISL_412026|2020-02-23	GISAID	as indicated in sequence name
hCoV-19/Anhui/777/2020|EPI_ISL_1081340|2020-02-15	GISAID	as indicated in sequence name
hCoV-19/UnitedArabEmirates/L4280/2020|EPI_ISL_435134|2020-02-08	GISAID	as indicated in sequence name
hCoV-19/UnitedArabEmirates/skmc-003/2020|EPI_ISL_582625|2020-02-27	GISAID	as indicated in sequence name
hCoV-19/UnitedArabEmirates/skmc-004/2020|EPI_ISL_582613|2020-02-21	GISAID	as indicated in sequence name
hCoV-19/Lithuania/KU-LUHS-Eilnr4/2020|EPI_ISL_603084|2020-04-02	GISAID	as indicated in sequence name
hCoV-19/Lithuania/MR-LUHS-Eilnr111/2020|EPI_ISL_603117|2020-04-26	GISAID	as indicated in sequence name
hCoV-19/Lithuania/MR-LUHS-Eilnr99/2020|EPI_ISL_603110|2020-04-19	GISAID	as indicated in sequence name
hCoV-19/Lithuania/MR-LUHS-Eilnr91/2020|EPI_ISL_603106|2020-04-17	GISAID	as indicated in sequence name
hCoV-19/Lithuania/MR-LUHS-Eilnr40/2020|EPI_ISL_541857|2020-04-07	GISAID	as indicated in sequence name
hCoV-19/Japan/KY-V-029/2020|EPI_ISL_408669|2020-01-29	GISAID	as indicated in sequence name
hCoV-19/Shanghai/SH0053/2020|EPI_ISL_416361|2020-02-01	GISAID	as indicated in sequence name
hCoV-19/Guangzhou/20SF206/2020|EPI_ISL_406533|2020-01-22	GISAID	as indicated in sequence name
hCoV-19/Taiwan/5/2020|EPI_ISL_428489|2020-01-31	GISAID	as indicated in sequence name
hCoV-19/Yunnan/0306-466/2020|EPI_ISL_429239|2020-03-06	GISAID	as indicated in sequence name
hCoV-19/Wuhan/HB-WH3-170/2020|EPI_ISL_454936|2020-02-11	GISAID	as indicated in sequence name
hCoV-19/Sichuan/SC-WCH4-291/2020|EPI_ISL_451393|2020-02-15	GISAID	as indicated in sequence name
hCoV-19/Wuhan/HB-WH1-134/2020|EPI_ISL_454911|2020-02-22	GISAID	as indicated in sequence name
hCoV-19/Guangdong/20SF1159/2020|EPI_ISL_428446|2020-01-31	GISAID	as indicated in sequence name
hCoV-19/Japan/PG-0075/2020|EPI_ISL_684111|2020-02-28	GISAID	as indicated in sequence name
hCoV-19/Malaysia/6359/2020|EPI_ISL_501220|2020-02-25	GISAID	as indicated in sequence name
hCoV-19/Malaysia/IMR_WC1177/2020|EPI_ISL_430439|2020-03-05	GISAID	as indicated in sequence name
hCoV-19/Jingzhou/HBCDC-HB-01/2020|EPI_ISL_412459|2020-01-08	GISAID	as indicated in sequence name
hCoV-19/Wuhan/IVDC-HB-05/2019|EPI_ISL_402121|2019-12-30	GISAID	as indicated in sequence name
hCoV-19/Beijing/BJ53/2020|EPI_ISL_430734|2020-01-24	GISAID	as indicated in sequence name
hCoV-19/Malaysia/IMR_WC458/2020|EPI_ISL_455792|2020-02-09	GISAID	as indicated in sequence name
hCoV-19/Malaysia/MKAK-CL-2020-7554/2020|EPI_ISL_416907|2020-02-06	GISAID	as indicated in sequence name
hCoV-19/Jiujiang/JX490/2020|EPI_ISL_455463|2020-02-03	GISAID	as indicated in sequence name
hCoV-19/Hunan/HN-CIDC-P6/2020|EPI_ISL_539335|2020-01-28	GISAID	as indicated in sequence name
hCoV-19/Hunan/HN-CIDC-P5/2020|EPI_ISL_539334|2020-01-25	GISAID	as indicated in sequence name
hCoV-19/Hunan/HN-CIDC-P2/2020|EPI_ISL_539333|2020-01-17	GISAID	as indicated in sequence name
hCoV-19/Finland/1/2020|EPI_ISL_407079|2020-01-29	GISAID	as indicated in sequence name
hCoV-19/England/201060022/2020|EPI_ISL_459960|2020-02-03	GISAID	as indicated in sequence name
hCoV-19/NewZealand/NZ1_patient/2020|EPI_ISL_8802822|2020-03-13	GISAID	as indicated in sequence name
hCoV-19/Scotland/CVR80/2020|EPI_ISL_425810|2020-03-05	GISAID	as indicated in sequence name
hCoV-19/Slovakia/SK-BMC6/2020|EPI_ISL_417880|2020-03-08	GISAID	as indicated in sequence name
hCoV-19/Qatar/QA20/2020|EPI_ISL_427416|2020-03-23	GISAID	as indicated in sequence name
hCoV-19/Indonesia/YO-UGM-200927/2020|EPI_ISL_516806|2020-05-16	GISAID	as indicated in sequence name
hCoV-19/Indonesia/JT-EIJK-10/2020|EPI_ISL_568686|2020-03-26	GISAID	as indicated in sequence name
hCoV-19/Indonesia/JK-NIHRD-C0023408/2020|EPI_ISL_833130|2020-06-26	GISAID	as indicated in sequence name
hCoV-19/Taiwan/NTU27/2020|EPI_ISL_447621|2020-04-13	GISAID	as indicated in sequence name
hCoV-19/Wuhan/HB-WH5-224/2020|EPI_ISL_454969|2020-03-16	GISAID	as indicated in sequence name
hCoV-19/USA/CA-CDC-03047275-001/2020|EPI_ISL_411955|2020-02-10	GISAID	as indicated in sequence name
hCoV-19/Germany/HH-hpi-p1435/2020|EPI_ISL_775955|2020-03-09	GISAID	as indicated in sequence name
hCoV-19/Germany/NW-ChVir1683/2020|EPI_ISL_729478|2020-02-28	GISAID	as indicated in sequence name
hCoV-19/Singapore/147/2020|EPI_ISL_443239|2020-03-17	GISAID	as indicated in sequence name
hCoV-19/Peru/LAM-UPCH-0006/2020|EPI_ISL_529067|2020-06-08	GISAID	as indicated in sequence name
hCoV-19/Taiwan/TSGH-09/2020|EPI_ISL_427396|2020-03-23	GISAID	as indicated in sequence name
hCoV-19/HongKong/HKPU-00106/2020|EPI_ISL_2710877|2020-03-06	GISAID	as indicated in sequence name
hCoV-19/Finland/14M74/2020|EPI_ISL_418409|2020-03-14	GISAID	as indicated in sequence name
hCoV-19/Iceland/166/2020|EPI_ISL_417759|2020-03-13	GISAID	as indicated in sequence name
hCoV-19/HongKong/CUHK-NC2253/2020|EPI_ISL_3066019|2020-03-28	GISAID	as indicated in sequence name
hCoV-19/Anhui/226/2020|EPI_ISL_1069216|2020-02-04	GISAID	as indicated in sequence name
hCoV-19/Zhejiang/CN3/2020|EPI_ISL_455686|2020-01-26	GISAID	as indicated in sequence name
hCoV-19/Shanghai/CH-02/2020|EPI_ISL_469253|2020-02-28	GISAID	as indicated in sequence name
hCoV-19/Indonesia/JK-EIJK29/2020|EPI_ISL_766041|2020-04-17	GISAID	as indicated in sequence name
hCoV-19/Indonesia/JK-EIJK31/2020|EPI_ISL_766043|2020-04-22	GISAID	as indicated in sequence name
hCoV-19/Indonesia/BGR-LIPI011/2020|EPI_ISL_833494|2020-07-06	GISAID	as indicated in sequence name
hCoV-19/Indonesia/SB-NIHRD-C007020/2020|EPI_ISL_910014|2020-03-20	GISAID	as indicated in sequence name
hCoV-19/France/ARA-739/2020|EPI_ISL_410486|2020-02-08	GISAID	as indicated in sequence name
hCoV-19/Indonesia/JK-EIJK-23/2020|EPI_ISL_568687|2020-04-11	GISAID	as indicated in sequence name
hCoV-19/Hangzhou/HZCDC6706/2020|EPI_ISL_421222|2020-03-14	GISAID	as indicated in sequence name
hCoV-19/Singapore/707/2020|EPI_ISL_498605|2020-06-11	GISAID	as indicated in sequence name
hCoV-19/HongKong/HKPU-00060/2020|EPI_ISL_2710823|2020-02-17	GISAID	as indicated in sequence name
hCoV-19/Cambodia/0012/2020|EPI_ISL_411902|2020-01-27	GISAID	as indicated in sequence name
hCoV-19/Pingxiang/JX151/2020|EPI_ISL_421259|2020-01-27	GISAID	as indicated in sequence name
hCoV-19/NorthernIreland/NIRE-1020A3/2020|EPI_ISL_441376|2020-03-22	GISAID	as indicated in sequence name
hCoV-19/NorthernIreland/NIRE-FB3E1/2020|EPI_ISL_441418|2020-03-20	GISAID	as indicated in sequence name
hCoV-19/France/IDF-0372-P5/2020|EPI_ISL_1301441|2020-01-23	GISAID	as indicated in sequence name
hCoV-19/HongKong/CUHK-NC0298/2020|EPI_ISL_3065951|2020-02-28	GISAID	as indicated in sequence name
hCoV-19/HongKong/CUHK-NC0025/2020|EPI_ISL_3065948|2020-02-07	GISAID	as indicated in sequence name
hCoV-19/HongKong/VB20024950-2/2020|EPI_ISL_412029|2020-01-30	GISAID	as indicated in sequence name
hCoV-19/HongKong/HKPU40-2801/2020|EPI_ISL_419215|2020-02-10	GISAID	as indicated in sequence name
hCoV-19/Shandong/2020C1240384/2020|EPI_ISL_962550|2020-02-03	GISAID	as indicated in sequence name
hCoV-19/Singapore/17/2020|EPI_ISL_418992|2020-02-10	GISAID	as indicated in sequence name
hCoV-19/Sweden/01/2020|EPI_ISL_411951|2020-02-07	GISAID	as indicated in sequence name
hCoV-19/Sweden/20-02114/2020|EPI_ISL_476139|2020-01-31	GISAID	as indicated in sequence name
hCoV-19/Australia/VIC02/2020|EPI_ISL_416410|2020-01-24	GISAID	as indicated in sequence name
hCoV-19/Fuzhou/JX2019/2020|EPI_ISL_455465|2020-02-10	GISAID	as indicated in sequence name
hCoV-19/Taiwan/2/2020|EPI_ISL_406031|2020-01-23	GISAID	as indicated in sequence name
hCoV-19/Wuhan/HB-WHCM-113/2020|EPI_ISL_454993|2020-02-28	GISAID	as indicated in sequence name
hCoV-19/Guangxi/NAN.20-303/2020|EPI_ISL_6951248|2020-03-18	GISAID	as indicated in sequence name
hCoV-19/Thailand/Nonthaburi_363/2020|EPI_ISL_447917|2020-01-29	GISAID	as indicated in sequence name
hCoV-19/Shangrao/JX1974/2020|EPI_ISL_421258|2020-02-08	GISAID	as indicated in sequence name
hCoV-19/Shandong/2020C1240126/2020|EPI_ISL_962577|2020-01-28	GISAID	as indicated in sequence name
hCoV-19/Henan/fahzu0022/2020|EPI_ISL_1040043|2020-02-20	GISAID	as indicated in sequence name
hCoV-19/Guangzhou/GZMU0034/2020|EPI_ISL_429086|2020-02-01	GISAID	as indicated in sequence name
hCoV-19/Curacao/CW-RIVM-10092/2020|EPI_ISL_547450|2020-03-10	GISAID	as indicated in sequence name
hCoV-19/Wales/PHW28/2020|EPI_ISL_415659|2020-03-12	GISAID	as indicated in sequence name
hCoV-19/Wuhan/HB-WH4-207/2020|EPI_ISL_455389|2020-03-29	GISAID	as indicated in sequence name
hCoV-19/Yingtan/JX2480/2020|EPI_ISL_455466|2020-02-01	GISAID	as indicated in sequence name
hCoV-19/Thailand/NIH-59/2020|EPI_ISL_434693|2020-01-16	GISAID	as indicated in sequence name
hCoV-19/Malaysia/IMR_WC085/2020|EPI_ISL_430443|2020-01-28	GISAID	as indicated in sequence name
hCoV-19/Malaysia/MKAK-CL-2020-5047/2020|EPI_ISL_416866|2020-01-24	GISAID	as indicated in sequence name
hCoV-19/Wuhan/HB-WH2-145/2020|EPI_ISL_455369|2020-03-02	GISAID	as indicated in sequence name
hCoV-19/Guangdong/20SF014/2020|EPI_ISL_403934|2020-01-15	GISAID	as indicated in sequence name
hCoV-19/Shenzhen/SZTH-004/2020|EPI_ISL_406595|2020-01-16	GISAID	as indicated in sequence name
hCoV-19/Beijing/Beijing-01/2020|EPI_ISL_514752|2020-01-03	GISAID	as indicated in sequence name
hCoV-19/Lishui/LS003/2020|EPI_ISL_495459|2020-01-24	GISAID	as indicated in sequence name
hCoV-19/Japan/KNG0073/2020|EPI_ISL_2544696|2020-02-05	GISAID	as indicated in sequence name
hCoV-19/Russia/MOW-CSP-4-R_S1/2020|EPI_ISL_8907763|2020-02-25	GISAID	as indicated in sequence name
hCoV-19/England/20092000804/2020|EPI_ISL_464182|2020-02-24	GISAID	as indicated in sequence name
hCoV-19/Indonesia/JK-EIJK48/2020|EPI_ISL_574617|2020-06-08	GISAID	as indicated in sequence name
hCoV-19/USA/Cruise-CDC-03054873-001/2020|EPI_ISL_413618|2020-02-20	GISAID	as indicated in sequence name
hCoV-19/Israel/ISR_JP0320/2020|EPI_ISL_419211|2020-02-23	GISAID	as indicated in sequence name
hCoV-19/Japan/DP0568/2020|EPI_ISL_416609|2020-02-17	GISAID	as indicated in sequence name
hCoV-19/Changzhou/JS27/2020|EPI_ISL_455680|2020-01-26	GISAID	as indicated in sequence name
hCoV-19/Singapore/3/2020|EPI_ISL_407988|2020-02-01	GISAID	as indicated in sequence name
hCoV-19/Japan/DP0077/2020|EPI_ISL_416571|2020-02-15	GISAID	as indicated in sequence name
hCoV-19/Chongqing/IVDC-CQ-001/2020|EPI_ISL_408481|2020-01-18	GISAID	as indicated in sequence name
hCoV-19/Iran/KHGRC-1.1-IPI-8206/2020|EPI_ISL_442523|2020-03-09	GISAID	as indicated in sequence name
hCoV-19/Iraq/BAS-2/2020|EPI_ISL_907075|2020-10-01	GISAID	as indicated in sequence name
hCoV-19/Bahrain/BAH-01/2020|EPI_ISL_483542|2020-03-11	GISAID	as indicated in sequence name
hCoV-19/Iran/GRC-4/2020|EPI_ISL_2693972|2020-03-16	GISAID	as indicated in sequence name
hCoV-19/Iran/GRC-7650/2020|EPI_ISL_594188|2020-06-26	GISAID	as indicated in sequence name
hCoV-19/Iran/KHGRC-2-2162/2020|EPI_ISL_442044|2020-03-26	GISAID	as indicated in sequence name
hCoV-19/Iran/GRC-20/2020|EPI_ISL_2693672|2020-04-22	GISAID	as indicated in sequence name
hCoV-19/Iran/GRC-2287/2020|EPI_ISL_2691710|2020-04-13	GISAID	as indicated in sequence name
hCoV-19/Taiwan/CGMH-CGU-05/2020|EPI_ISL_415743|2020-02-27	GISAID	as indicated in sequence name
hCoV-19/Wuhan/HBCDC-HB-05/2020|EPI_ISL_412981|2020-01-18	GISAID	as indicated in sequence name
hCoV-19/Canada/BC_37_0-2/2020|EPI_ISL_412965|2020-02-16	GISAID	as indicated in sequence name
hCoV-19/Taiwan/CGMH-CGU-11/2020|EPI_ISL_417524|2020-03-14	GISAID	as indicated in sequence name
hCoV-19/Tunisia/7899/2020|EPI_ISL_763067|2020-04-06	GISAID	as indicated in sequence name
hCoV-19/Xinyu/JX124/2020|EPI_ISL_421260|2020-01-26	GISAID	as indicated in sequence name
hCoV-19/Nanchang/JX176/2020|EPI_ISL_421261|2020-01-29	GISAID	as indicated in sequence name
hCoV-19/Sweden/20-04850/2020|EPI_ISL_475545|2020-02-28	GISAID	as indicated in sequence name
hCoV-19/Sweden/20-08056/2020|EPI_ISL_475550|2020-03-09	GISAID	as indicated in sequence name
hCoV-19/Iran/GRC-1600/2020|EPI_ISL_582033|2020-04-03	GISAID	as indicated in sequence name
hCoV-19/Iran/GRC-78/2020|EPI_ISL_2693905|2020-05-08	GISAID	as indicated in sequence name
hCoV-19/Iran/GRC-9204/2020|EPI_ISL_2692904|2020-05-17	GISAID	as indicated in sequence name
hCoV-19/Iran/GRC-9635/2020|EPI_ISL_2692907|2020-06-11	GISAID	as indicated in sequence name
hCoV-19/NewZealand/20VR0174/2020|EPI_ISL_413490|2020-02-27	GISAID	as indicated in sequence name
hCoV-19/Iran/GRC-7/2020|EPI_ISL_2694588|2020-05-27	GISAID	as indicated in sequence name
hCoV-19/Iran/AK-SARS-A7/2020|EPI_ISL_1398937|2020-05-13	GISAID	as indicated in sequence name
hCoV-19/India/UN-1073/2020|EPI_ISL_421662|2020-03-10	GISAID	as indicated in sequence name
hCoV-19/Oman/RESP-20-1189/2020|EPI_ISL_457706|2020-03-02	GISAID	as indicated in sequence name
hCoV-19/Bahrain/BAH-06/2020|EPI_ISL_483547|2020-03-07	GISAID	as indicated in sequence name
hCoV-19/Canada/ON_SHSC-01/2020|EPI_ISL_450747|2020-02-26	GISAID	as indicated in sequence name
hCoV-19/Iran/Tehran-08/2020|EPI_ISL_862078|2020-02-20	GISAID	as indicated in sequence name
hCoV-19/Kuwait/KU09/2020|EPI_ISL_416541|2020-03-02	GISAID	as indicated in sequence name
hCoV-19/Lebanon/S5_762/2020|EPI_ISL_450512|2020-02-27	GISAID	as indicated in sequence name
hCoV-19/Kazakhstan/26491/2020|EPI_ISL_454508|2020-04-19	GISAID	as indicated in sequence name
hCoV-19/Kazakhstan/NCB-1/2020|EPI_ISL_435045|2020-03-22	GISAID	as indicated in sequence name
hCoV-19/Oman/RESP-20-837/2020|EPI_ISL_457704|2020-02-24	GISAID	as indicated in sequence name
hCoV-19/Bahrain/BAH-10/2020|EPI_ISL_483551|2020-03-30	GISAID	as indicated in sequence name
hCoV-19/Iran/GRC-22/2020|EPI_ISL_2693673|2020-04-26	GISAID	as indicated in sequence name
hCoV-19/Bahrain/BAH-03/2020|EPI_ISL_483544|2020-03-17	GISAID	as indicated in sequence name
hCoV-19/Lebanon/S9_764/2020|EPI_ISL_450515|2020-03-11	GISAID	as indicated in sequence name
hCoV-19/UnitedArabEmirates/L3290324509/2020|EPI_ISL_520707|2020-05-27	GISAID	as indicated in sequence name
hCoV-19/UnitedArabEmirates/L920691421/2020|EPI_ISL_520739|2020-04-23	GISAID	as indicated in sequence name
hCoV-19/Australia/VIC879/2020|EPI_ISL_427134|2020-04-06	GISAID	as indicated in sequence name
hCoV-19/Australia/NSW23/2020|EPI_ISL_427650|2020-03-04	GISAID	as indicated in sequence name
hCoV-19/Iran/GRC-5/2020|EPI_ISL_2694195|2020-03-05	GISAID	as indicated in sequence name
hCoV-19/Thailand/Bangkok-CONI-0110/2020|EPI_ISL_455913|2020-03-12	GISAID	as indicated in sequence name
hCoV-19/Iran/GRC-2024/2020|EPI_ISL_594187|2020-04-11	GISAID	as indicated in sequence name
hCoV-19/Iran/GRC-8557/2020|EPI_ISL_2692895|2020-06-01	GISAID	as indicated in sequence name
hCoV-19/Pakistan/Gilgit1/2020|EPI_ISL_417444|2020-03-04	GISAID	as indicated in sequence name
hCoV-19/Iceland/13/2020|EPI_ISL_417765|2020-02-27	GISAID	as indicated in sequence name
hCoV-19/Italy/LAZ-INMI2-N/2020|EPI_ISL_451302|2020-01-30	GISAID	as indicated in sequence name
hCoV-19/Anhui/FY002/2020|EPI_ISL_424352|2020-03-10	GISAID	as indicated in sequence name
hCoV-19/Italy/VEN-IZSVe-37-4/2020|EPI_ISL_636473|2020-04-06	GISAID	as indicated in sequence name
hCoV-19/Slovenia/9538/2020|EPI_ISL_2643915|2020-03-25	GISAID	as indicated in sequence name
hCoV-19/Spain/EX-ISCIII-201258/2020|EPI_ISL_871974|2020-02-29	GISAID	as indicated in sequence name
hCoV-19/Georgia/MM202054/2020|EPI_ISL_2896259|2020-02-27	GISAID	as indicated in sequence name
hCoV-19/Spain/VC-IBV-99035042/2020|EPI_ISL_4275018|2020-03-12	GISAID	as indicated in sequence name
hCoV-19/Italy/LAZ-INMI1-B1/2020|EPI_ISL_451298|2020-02-12	GISAID	as indicated in sequence name
hCoV-19/Nigeria/ED01-CV155/2020|EPI_ISL_527873|2020-02-21	GISAID	as indicated in sequence name
hCoV-19/Aruba/AW-RIVM-10101/2020|EPI_ISL_547445|2020-03-13	GISAID	as indicated in sequence name
hCoV-19/Aruba/AW-RIVM-10122/2020|EPI_ISL_547449|2020-03-22	GISAID	as indicated in sequence name
hCoV-19/Mongolia/3631/2020|EPI_ISL_1805651|2020-03-18	GISAID	as indicated in sequence name
hCoV-19/Australia/NSW2180/2020|EPI_ISL_509508|2020-03-19	GISAID	as indicated in sequence name
hCoV-19/USA/OR-PROV-048/2020|EPI_ISL_482329|2020-03-23	GISAID	as indicated in sequence name
hCoV-19/Nigeria/LA-CV262/2020|EPI_ISL_729946|2020-04-05	GISAID	as indicated in sequence name
hCoV-19/Greece/226_35576/2020|EPI_ISL_437892|2020-03-19	GISAID	as indicated in sequence name
hCoV-19/Jamaica/un-CDC-3088774-001/2020|EPI_ISL_450793|2020-03-09	GISAID	as indicated in sequence name
hCoV-19/Scotland/EDB108/2020|EPI_ISL_425896|2020-03-22	GISAID	as indicated in sequence name
hCoV-19/SouthKorea/KCDC2128/2020|EPI_ISL_498029|2020-03-15	GISAID	as indicated in sequence name
hCoV-19/NorthernIreland/NIRE-10200D/2020|EPI_ISL_441366|2020-03-23	GISAID	as indicated in sequence name
hCoV-19/Hangzhou/HZCDC7019/2020|EPI_ISL_482580|2020-03-18	GISAID	as indicated in sequence name
hCoV-19/Germany/NW-HHU-194/2020|EPI_ISL_602468|2020-04-02	GISAID	as indicated in sequence name
hCoV-19/England/20072030304/2020|EPI_ISL_464168|2020-02-09	GISAID	as indicated in sequence name
hCoV-19/Norway/1379/2020|EPI_ISL_417483|2020-02-27	GISAID	as indicated in sequence name
hCoV-19/Canada/BC-BCCDC-3363/2020|EPI_ISL_969201|2020-08-24	GISAID	as indicated in sequence name
hCoV-19/Vietnam/PIHCM-503/2020|EPI_ISL_654883|2020-04-23	GISAID	as indicated in sequence name
hCoV-19/Qatar/QA-QU_02-1-7/2020|EPI_ISL_1712683|2020-04-03	GISAID	as indicated in sequence name
hCoV-19/Qatar/QA-WCMQ_FD15381415/2020|EPI_ISL_1713947|2020-05-12	GISAID	as indicated in sequence name
hCoV-19/Qatar/QA-QU_02-2-31/2020|EPI_ISL_1712694|2020-03-17	GISAID	as indicated in sequence name
hCoV-19/Qatar/QA-QU_01-2/2020|EPI_ISL_1712664|2020-03-14	GISAID	as indicated in sequence name
hCoV-19/Ukraine/203100357/2020|EPI_ISL_512636|2020-05-08	GISAID	as indicated in sequence name
hCoV-19/Cambodia/5401/2020|EPI_ISL_956400|2020-03-29	GISAID	as indicated in sequence name
hCoV-19/Scotland/CVR100/2020|EPI_ISL_425647|2020-03-14	GISAID	as indicated in sequence name
hCoV-19/Luxembourg/LNS0945359/2020|EPI_ISL_419569|2020-03-07	GISAID	as indicated in sequence name
hCoV-19/SriLanka/COV486/2020|EPI_ISL_428673|2020-03-31	GISAID	as indicated in sequence name
hCoV-19/Palestine/32/2020|EPI_ISL_596517|2020-03-31	GISAID	as indicated in sequence name
hCoV-19/Oman/RESP-20-6081/2020|EPI_ISL_457995|2020-03-26	GISAID	as indicated in sequence name
hCoV-19/Uganda/UG037/2020|EPI_ISL_737957|2020-03-25	GISAID	as indicated in sequence name
hCoV-19/Greece/49_36716/2020|EPI_ISL_437909|2020-03-27	GISAID	as indicated in sequence name
hCoV-19/Timor-Leste/TL25/2020|EPI_ISL_456600|2020-03-30	GISAID	as indicated in sequence name
hCoV-19/Timor-Leste/TL26/2020|EPI_ISL_456596|2020-03-19	GISAID	as indicated in sequence name
hCoV-19/SouthKorea/IHC1215/2020|EPI_ISL_540998|2020-03-03	GISAID	as indicated in sequence name
hCoV-19/Wales/PHWC-24BC9/2020|EPI_ISL_419496|2020-03-20	GISAID	as indicated in sequence name
hCoV-19/Hangzhou/HZCDC6224/2020|EPI_ISL_482576|2020-03-06	GISAID	as indicated in sequence name
hCoV-19/Fiji/FJ003/2020|EPI_ISL_4820285|2020-03-23	GISAID	as indicated in sequence name
hCoV-19/SouthKorea/KCDC2053/2020|EPI_ISL_481373|2020-02-23	GISAID	as indicated in sequence name
hCoV-19/SouthKorea/KCDC2072/2020|EPI_ISL_497973|2020-02-20	GISAID	as indicated in sequence name
hCoV-19/Italy/LAZ-INMI1-B2/2020|EPI_ISL_451299|2020-02-04	GISAID	as indicated in sequence name
hCoV-19/Slovenia/21-3126/2020|EPI_ISL_1289876|2020-04-02	GISAID	as indicated in sequence name
hCoV-19/Slovenia/751/2020|EPI_ISL_635200|2020-03-05	GISAID	as indicated in sequence name
hCoV-19/Gambia/041/2020|EPI_ISL_455794|2020-03-23	GISAID	as indicated in sequence name
hCoV-19/India/KA-nimh-1598/2020|EPI_ISL_436157|2020-04-17	GISAID	as indicated in sequence name
hCoV-19/Malaysia/IMR_WC80109/2020|EPI_ISL_490094|2020-05-23	GISAID	as indicated in sequence name
hCoV-19/Malaysia/MGI-MAEPS67/2020|EPI_ISL_528744|2020-06-04	GISAID	as indicated in sequence name
hCoV-19/PapuaNewGuinea/3/2020|EPI_ISL_693473|2020-08-21	GISAID	as indicated in sequence name
hCoV-19/PapuaNewGuinea/PNG3140/2020|EPI_ISL_7737973|2020-09-03	GISAID	as indicated in sequence name
hCoV-19/PapuaNewGuinea/PNG3149/2020|EPI_ISL_7737971|2020-07-17	GISAID	as indicated in sequence name
hCoV-19/PapuaNewGuinea/PNG3155/2020|EPI_ISL_7737723|2020-07-28	GISAID	as indicated in sequence name
hCoV-19/PapuaNewGuinea/PNG3238/2020|EPI_ISL_7737733|2020-08-10	GISAID	as indicated in sequence name
hCoV-19/PapuaNewGuinea/7/2020|EPI_ISL_693477|2020-08-29	GISAID	as indicated in sequence name
hCoV-19/PapuaNewGuinea/10/2020|EPI_ISL_693480|2020-09-28	GISAID	as indicated in sequence name
hCoV-19/PapuaNewGuinea/11/2020|EPI_ISL_693481|2020-09-15	GISAID	as indicated in sequence name
hCoV-19/PapuaNewGuinea/25/2020|EPI_ISL_1307650|2020-12-06	GISAID	as indicated in sequence name
hCoV-19/PapuaNewGuinea/15/2020|EPI_ISL_1307640|2020-12-01	GISAID	as indicated in sequence name
hCoV-19/PapuaNewGuinea/38/2020|EPI_ISL_1307665|2020-12-16	GISAID	as indicated in sequence name
hCoV-19/PapuaNewGuinea/12/2020|EPI_ISL_693482|2020-10-06	GISAID	as indicated in sequence name
hCoV-19/PapuaNewGuinea/PNG085/2021|EPI_ISL_1424519|2021-01-22	GISAID	as indicated in sequence name
hCoV-19/PapuaNewGuinea/12/2021|EPI_ISL_1322329|2021-01-09	GISAID	as indicated in sequence name
hCoV-19/PapuaNewGuinea/48/2020|EPI_ISL_1322323|2020-12-25	GISAID	as indicated in sequence name
hCoV-19/PapuaNewGuinea/PNG3202/2020|EPI_ISL_7737729|2020-08-03	GISAID	as indicated in sequence name
hCoV-19/PapuaNewGuinea/4/2020|EPI_ISL_693474|2020-07-21	GISAID	as indicated in sequence name
hCoV-19/Indonesia/SA-EIJK54/2020|EPI_ISL_574623|2020-06-18	GISAID	as indicated in sequence name
hCoV-19/Guam/GU_NHG_01/2020|EPI_ISL_444998|2020-03-26	GISAID	as indicated in sequence name
hCoV-19/Pakistan/KP-RMI-01/2020|EPI_ISL_632908|2020-04-01	GISAID	as indicated in sequence name
hCoV-19/Philippines/PH-RITM-0058/2020|EPI_ISL_3105867|2020-04-11	GISAID	as indicated in sequence name
hCoV-19/Brazil/SC-FIOCRUZ-766/2020|EPI_ISL_427305|2020-03-10	GISAID	as indicated in sequence name
hCoV-19/Malaysia/3321/2020|EPI_ISL_501203|2020-03-30	GISAID	as indicated in sequence name
hCoV-19/Malaysia/3097/2020|EPI_ISL_501200|2020-05-04	GISAID	as indicated in sequence name
hCoV-19/Brunei/4/2020|EPI_ISL_435676|2020-03-21	GISAID	as indicated in sequence name
hCoV-19/Philippines/PH-RITM-0065/2020|EPI_ISL_3105872|2020-05-25	GISAID	as indicated in sequence name
hCoV-19/Zambia/ZMB-111/2020|EPI_ISL_977356|2020-03-23	GISAID	as indicated in sequence name
hCoV-19/Philippines/PGC03/2020|EPI_ISL_434555|2020-03-26	GISAID	as indicated in sequence name
hCoV-19/Cambodia/1775/2020|EPI_ISL_956384|2020-03-07	GISAID	as indicated in sequence name
hCoV-19/Philippines/PH-RITM-0055/2020|EPI_ISL_3105864|2020-03-13	GISAID	as indicated in sequence name
hCoV-19/India/GJ-GBRC24b/2020|EPI_ISL_437454|2020-04-26	GISAID	as indicated in sequence name
hCoV-19/Malaysia/UNIMAS-14960/2020|EPI_ISL_718143|2020-07-08	GISAID	as indicated in sequence name
hCoV-19/Malaysia/NPHL_21106/2020|EPI_ISL_2001655|2020-03-13	GISAID	as indicated in sequence name
hCoV-19/Philippines/PH-RITM-0057/2020|EPI_ISL_3105866|2020-03-19	GISAID	as indicated in sequence name
hCoV-19/Singapore/99/2020|EPI_ISL_443191|2020-04-16	GISAID	as indicated in sequence name
hCoV-19/Myanmar/MMC_137/2020|EPI_ISL_512844|2020-04-22	GISAID	as indicated in sequence name
hCoV-19/India/KA-nimh-0318/2020|EPI_ISL_428483|2020-04-10	GISAID	as indicated in sequence name
hCoV-19/Brunei/3/2020|EPI_ISL_435675|2020-03-11	GISAID	as indicated in sequence name
hCoV-19/Gambia/GC19-026/2020|EPI_ISL_428856|2020-03-21	GISAID	as indicated in sequence name
hCoV-19/India/DL-AIIMS07_11_S7/2020|EPI_ISL_2790002|2020-05-09	GISAID	as indicated in sequence name
hCoV-19/India/DL-AIIMS51/2020|EPI_ISL_2502663|2020-04-24	GISAID	as indicated in sequence name
hCoV-19/Cambodia/2310/2020|EPI_ISL_956394|2020-03-17	GISAID	as indicated in sequence name
hCoV-19/Senegal/1351/2020|EPI_ISL_480556|2020-03-28	GISAID	as indicated in sequence name
hCoV-19/Fujian/IM3520016T/2020|EPI_ISL_431783|2020-03-19	GISAID	as indicated in sequence name
hCoV-19/Zambia/ZMB-833/2020|EPI_ISL_2803449|2020-04-01	GISAID	as indicated in sequence name
hCoV-19/Taiwan/CGMH-CGU-27/2020|EPI_ISL_452179|2020-04-19	GISAID	as indicated in sequence name
hCoV-19/Taiwan/NTU28/2020|EPI_ISL_447622|2020-04-27	GISAID	as indicated in sequence name
hCoV-19/Taiwan/NTU04/2020|EPI_ISL_422407|2020-03-04	GISAID	as indicated in sequence name
hCoV-19/Guam/GU_NHG_03/2020|EPI_ISL_445000|2020-03-20	GISAID	as indicated in sequence name
hCoV-19/HongKong/HKU-200723-105/2020|EPI_ISL_498270|2020-05-08	GISAID	as indicated in sequence name
hCoV-19/Fiji/FJ006/2020|EPI_ISL_4820286|2020-04-01	GISAID	as indicated in sequence name
hCoV-19/Singapore/1086/2020|EPI_ISL_596476|2020-08-05	GISAID	as indicated in sequence name
hCoV-19/Singapore/1327/2020|EPI_ISL_648816|2020-05-30	GISAID	as indicated in sequence name
hCoV-19/Singapore/835_2/2020|EPI_ISL_518015|2020-06-17	GISAID	as indicated in sequence name
hCoV-19/Singapore/411/2020|EPI_ISL_475942|2020-04-28	GISAID	as indicated in sequence name
hCoV-19/Singapore/510/2020|EPI_ISL_479588|2020-05-22	GISAID	as indicated in sequence name
hCoV-19/Singapore/505/2020|EPI_ISL_479583|2020-06-06	GISAID	as indicated in sequence name
hCoV-19/Singapore/565/2020|EPI_ISL_483588|2020-05-10	GISAID	as indicated in sequence name
hCoV-19/Singapore/1259/2020|EPI_ISL_648742|2020-04-25	GISAID	as indicated in sequence name
hCoV-19/Singapore/814/2020|EPI_ISL_516814|2020-08-10	GISAID	as indicated in sequence name
hCoV-19/Malaysia/188407/2020|EPI_ISL_417918|2020-03-18	GISAID	as indicated in sequence name
hCoV-19/Singapore/1332/2020|EPI_ISL_648678|2020-07-06	GISAID	as indicated in sequence name
hCoV-19/Singapore/772/2020|EPI_ISL_509382|2020-07-15	GISAID	as indicated in sequence name
hCoV-19/Malaysia/2063/2020|EPI_ISL_501188|2020-03-26	GISAID	as indicated in sequence name
hCoV-19/Singapore/611/2020|EPI_ISL_490061|2020-05-08	GISAID	as indicated in sequence name
hCoV-19/Singapore/807/2020|EPI_ISL_516807|2020-04-10	GISAID	as indicated in sequence name
hCoV-19/Singapore/879/2020|EPI_ISL_536420|2020-08-29	GISAID	as indicated in sequence name
hCoV-19/Singapore/903/2020|EPI_ISL_536444|2020-09-03	GISAID	as indicated in sequence name
hCoV-19/Singapore/671/2020|EPI_ISL_498569|2020-06-22	GISAID	as indicated in sequence name
hCoV-19/Singapore/1063/2020|EPI_ISL_583898|2020-08-17	GISAID	as indicated in sequence name
hCoV-19/Singapore/667/2020|EPI_ISL_498565|2020-07-02	GISAID	as indicated in sequence name
hCoV-19/Madagascar/VIRO-2728/2020|EPI_ISL_677636|2020-03-26	GISAID	as indicated in sequence name
hCoV-19/Malaysia/IMR_WC13946/2020|EPI_ISL_490047|2020-04-10	GISAID	as indicated in sequence name
hCoV-19/Timor-Leste/TL05/2020|EPI_ISL_456597|2020-04-11	GISAID	as indicated in sequence name
hCoV-19/Timor-Leste/TL18/2020|EPI_ISL_456608|2020-04-12	GISAID	as indicated in sequence name
hCoV-19/Australia/NT02/2020|EPI_ISL_419832|2020-02-20	GISAID	as indicated in sequence name
hCoV-19/France/IDF-0515-isl/2020|EPI_ISL_410984|2020-01-29	GISAID	as indicated in sequence name
hCoV-19/Jian/JX129/2020|EPI_ISL_421253|2020-01-26	GISAID	as indicated in sequence name
hCoV-19/Wuhan/OS52/2020|EPI_ISL_450500|2020-01-10	GISAID	as indicated in sequence name
hCoV-19/England/20109093906/2020|EPI_ISL_417288|2020-03-05	GISAID	as indicated in sequence name
hCoV-19/Iceland/1605/2020|EPI_ISL_1586109|2020-04-06	GISAID	as indicated in sequence name
hCoV-19/Jiangxi/IVDC-JX-002/2020|EPI_ISL_408486|2020-01-11	GISAID	as indicated in sequence name
hCoV-19/Pingxiang/JX5/2020|EPI_ISL_421252|2020-01-11	GISAID	as indicated in sequence name
hCoV-19/Shanghai/SH0066/2020|EPI_ISL_416369|2020-02-05	GISAID	as indicated in sequence name
hCoV-19/Fujian/13/2020|EPI_ISL_411066|2020-01-22	GISAID	as indicated in sequence name
hCoV-19/Foshan/20SF210/2020|EPI_ISL_406535|2020-01-22	GISAID	as indicated in sequence name
hCoV-19/Guangzhou/GZMU0017/2020|EPI_ISL_429079|2020-02-05	GISAID	as indicated in sequence name
hCoV-19/USA/CA-CZB-1041/2020|EPI_ISL_436682|2020-04-08	GISAID	as indicated in sequence name
hCoV-19/Pakistan/KHI1/2020|EPI_ISL_451958|2020-03-16	GISAID	as indicated in sequence name
hCoV-19/Shandong/2020C1240533/2020|EPI_ISL_962537|2020-01-24	GISAID	as indicated in sequence name
hCoV-19/Sichuan/SC-WCH-308/2020|EPI_ISL_451379|2020-01-23	GISAID	as indicated in sequence name
hCoV-19/Wuhan/HB-WH6-246/2020|EPI_ISL_454983|2020-03-12	GISAID	as indicated in sequence name
hCoV-19/Beijing/IVDC-BJ-005/2020|EPI_ISL_408485|2020-01-18	GISAID	as indicated in sequence name
hCoV-19/Vietnam/38238/2020|EPI_ISL_660541|2020-01-31	GISAID	as indicated in sequence name
hCoV-19/Senegal/SN-CHRT-0126/2020|EPI_ISL_1827936|2020-07-01	GISAID	as indicated in sequence name
hCoV-19/SouthKorea/KCDC2014/2020|EPI_ISL_426187|2020-02-12	GISAID	as indicated in sequence name
hCoV-19/Zhejiang/YW02/2020|EPI_ISL_2433282|2020-02-04	GISAID	as indicated in sequence name
hCoV-19/Vietnam/38142/2020|EPI_ISL_416427|2020-01-24	GISAID	as indicated in sequence name
hCoV-19/HongKong/HKU-001a/2020|EPI_ISL_434571|2020-01-22	GISAID	as indicated in sequence name
hCoV-19/Sichuan/IVDC-SC-001/2020|EPI_ISL_408484|2020-01-15	GISAID	as indicated in sequence name
hCoV-19/Vietnam/CM99/2020|EPI_ISL_416429|2020-02-11	GISAID	as indicated in sequence name
hCoV-19/Yichun/JX2391/2020|EPI_ISL_455461|2020-02-06	GISAID	as indicated in sequence name
hCoV-19/Guangdong/MZ02/2020|EPI_ISL_454418|2020-02-15	GISAID	as indicated in sequence name
hCoV-19/Henan/fahzu0033/2020|EPI_ISL_1040046|2020-02-27	GISAID	as indicated in sequence name
hCoV-19/Nanchang/JX90/2020|EPI_ISL_421245|2020-01-25	GISAID	as indicated in sequence name
hCoV-19/Singapore/894/2020|EPI_ISL_536435|2020-02-02	GISAID	as indicated in sequence name
hCoV-19/Shenzhen/HKU-SZ-005/2020|EPI_ISL_405839|2020-01-11	GISAID	as indicated in sequence name
hCoV-19/Guangdong/HKU-SZ-002/2020|EPI_ISL_406030|2020-01-10	GISAID	as indicated in sequence name
hCoV-19/Beijing/BJ556/2020|EPI_ISL_430733|2020-02-04	GISAID	as indicated in sequence name
hCoV-19/Beijing/BJ782/2020|EPI_ISL_430741|2020-02-10	GISAID	as indicated in sequence name
hCoV-19/Yichun/JX2325/2020|EPI_ISL_455460|2020-02-09	GISAID	as indicated in sequence name
hCoV-19/Thailand/SI202205-NT/2020|EPI_ISL_437616|2020-02-07	GISAID	as indicated in sequence name
hCoV-19/UnitedArabEmirates/skmc-920568379/2020|EPI_ISL_582608|2020-01-30	GISAID	as indicated in sequence name
hCoV-19/BurkinaFaso/CV1770/2020|EPI_ISL_4255028|2020-05-29	GISAID	as indicated in sequence name
hCoV-19/SierraLeone/KGH-G-8669/2020|EPI_ISL_512820|2020-04-14	GISAID	as indicated in sequence name
hCoV-19/SierraLeone/KGH-G-8790/2020|EPI_ISL_512821|2020-04-27	GISAID	as indicated in sequence name
hCoV-19/France/IDF-HMN-21022180546/2021|EPI_ISL_1110197|2021-02-11	GISAID	as indicated in sequence name
hCoV-19/Tunisia/SP-0347/2021|EPI_ISL_2035946|2021-03-03	GISAID	as indicated in sequence name
hCoV-19/Coted_Ivoire/BKE2487-bc68/2021|EPI_ISL_3545642|2021-03-04	GISAID	as indicated in sequence name
hCoV-19/Togo/C5903/2021|EPI_ISL_1508849|2021-01-25	GISAID	as indicated in sequence name
hCoV-19/Senegal/SN-IR1-0013954/2020|EPI_ISL_1633465|2020-12-17	GISAID	as indicated in sequence name
hCoV-19/Togo/C6636/2021|EPI_ISL_1508990|2021-02-08	GISAID	as indicated in sequence name
hCoV-19/Togo/C6588/2021|EPI_ISL_1508959|2021-02-05	GISAID	as indicated in sequence name
hCoV-19/Coted_Ivoire/BKE1929-bc53/2021|EPI_ISL_3545635|2021-02-05	GISAID	as indicated in sequence name
hCoV-19/Coted_Ivoire/BKE2197-bc3/2021|EPI_ISL_3545629|2021-02-20	GISAID	as indicated in sequence name
hCoV-19/Coted_Ivoire/BKE2247-bc46/2021|EPI_ISL_3545644|2021-02-24	GISAID	as indicated in sequence name
hCoV-19/Nigeria/BO-CV345/2020|EPI_ISL_730010|2020-05-08	GISAID	as indicated in sequence name
hCoV-19/Togo/BMC-16649-20/2020|EPI_ISL_1416192|2020-05-27	GISAID	as indicated in sequence name
hCoV-19/Belgium/ITM_C2183/2020|EPI_ISL_487435|2020-05-13	GISAID	as indicated in sequence name
hCoV-19/Tunisia/MHT_2/2020|EPI_ISL_458286|2020-03-24	GISAID	as indicated in sequence name
hCoV-19/Benin/2012/2020|EPI_ISL_476831|2020-04-15	GISAID	as indicated in sequence name
hCoV-19/Tunisia/COV0010-12/2020|EPI_ISL_463001|2020-03-18	GISAID	as indicated in sequence name
hCoV-19/BurkinaFaso/CV1760/2020|EPI_ISL_4255025|2020-05-09	GISAID	as indicated in sequence name
hCoV-19/Mali/M002644/2020|EPI_ISL_487450|2020-04-08	GISAID	as indicated in sequence name
hCoV-19/Coted_Ivoire/BKE1426-bc86/2020|EPI_ISL_1663673|2020-12-22	GISAID	as indicated in sequence name
hCoV-19/Coted_Ivoire/BKE1482-bc71/2020|EPI_ISL_1367697|2020-12-30	GISAID	as indicated in sequence name
hCoV-19/BurkinaFaso/CV1769/2020|EPI_ISL_4255027|2020-06-08	GISAID	as indicated in sequence name
hCoV-19/Coted_Ivoire/BKE0916/2020|EPI_ISL_614391|2020-08-23	GISAID	as indicated in sequence name
hCoV-19/BurkinaFaso/119/2021|EPI_ISL_2179043|2021-01-19	GISAID	as indicated in sequence name
hCoV-19/BurkinaFaso/2-032-1197/2020|EPI_ISL_660479|2020-07-25	GISAID	as indicated in sequence name
hCoV-19/BurkinaFaso/3567/2020|EPI_ISL_660488|2020-10-09	GISAID	as indicated in sequence name
hCoV-19/BurkinaFaso/1447/2020|EPI_ISL_660447|2020-08-07	GISAID	as indicated in sequence name
hCoV-19/BurkinaFaso/590/2020|EPI_ISL_660476|2020-06-21	GISAID	as indicated in sequence name
hCoV-19/BurkinaFaso/LNRFHV_790/2020|EPI_ISL_2686244|2020-12-02	GISAID	as indicated in sequence name
hCoV-19/Coted_Ivoire/BKE0041/2020|EPI_ISL_614351|2020-06-04	GISAID	as indicated in sequence name
hCoV-19/Coted_Ivoire/BKE0310/2020|EPI_ISL_614371|2020-06-24	GISAID	as indicated in sequence name
hCoV-19/Coted_Ivoire/BKE0356/2020|EPI_ISL_681833|2020-06-29	GISAID	as indicated in sequence name
hCoV-19/Coted_Ivoire/BKE0172/2020|EPI_ISL_614357|2020-06-13	GISAID	as indicated in sequence name
hCoV-19/Coted_Ivoire/BKE0753/2020|EPI_ISL_614384|2020-07-27	GISAID	as indicated in sequence name
hCoV-19/Togo/BMC-1011-20/2020|EPI_ISL_1415293|2020-04-03	GISAID	as indicated in sequence name
hCoV-19/Togo/BMC-164-20/2020|EPI_ISL_1440879|2020-03-23	GISAID	as indicated in sequence name
hCoV-19/GuineaBissau/52LNSPGB/2020|EPI_ISL_2158598|2020-03-22	GISAID	as indicated in sequence name
hCoV-19/Niger/73A/2020|EPI_ISL_3804258|2020-03-25	GISAID	as indicated in sequence name
hCoV-19/Ghana/2573_S27/2020|EPI_ISL_515082|2020-03-29	GISAID	as indicated in sequence name
hCoV-19/Nigeria/OS085-CV14/2020|EPI_ISL_455424|2020-03-29	GISAID	as indicated in sequence name
hCoV-19/India/MH-NIV-4369/2020|EPI_ISL_454531|2020-03-22	GISAID	as indicated in sequence name
hCoV-19/Mali/UCRC-31/2020|EPI_ISL_812967|2020-03-31	GISAID	as indicated in sequence name
hCoV-19/Egypt/CUNCI-HGC6I011/2020|EPI_ISL_479727|2020-06-02	GISAID	as indicated in sequence name
hCoV-19/CanaryIslands/CN-ISCIII-211783/2021|EPI_ISL_1510704|2021-01-03	GISAID	as indicated in sequence name
hCoV-19/Bahrain/341509978/2021|EPI_ISL_2715288|2021-02-14	GISAID	as indicated in sequence name
hCoV-19/Oman/7214790/2021|EPI_ISL_2921171|2021-02-21	GISAID	as indicated in sequence name
hCoV-19/BurkinaFaso/2-012/2020|EPI_ISL_660451|2020-05-10	GISAID	as indicated in sequence name
hCoV-19/Germany/HH-hpi-p1958/2020|EPI_ISL_776283|2020-03-25	GISAID	as indicated in sequence name
hCoV-19/HongKong/CUHK-NC9082/2020|EPI_ISL_3066304|2020-05-01	GISAID	as indicated in sequence name
hCoV-19/Australia/NSW2314/2020|EPI_ISL_500706|2020-05-24	GISAID	as indicated in sequence name
hCoV-19/Germany/HH-hpi-p2397/2020|EPI_ISL_776472|2020-04-24	GISAID	as indicated in sequence name
hCoV-19/SaudiArabia/KAUST-Makkah225/2020|EPI_ISL_437722|2020-04-06	GISAID	as indicated in sequence name
hCoV-19/Turkey/HSGM-30307/2020|EPI_ISL_814067|2020-06-19	GISAID	as indicated in sequence name
hCoV-19/BurkinaFaso/CV1870/2021|EPI_ISL_4255103|2021-04-10	GISAID	as indicated in sequence name
hCoV-19/BurkinaFaso/2-053-1646/2020|EPI_ISL_660455|2020-08-12	GISAID	as indicated in sequence name
hCoV-19/BurkinaFaso/CV1890/2021|EPI_ISL_4255114|2021-04-20	GISAID	as indicated in sequence name
hCoV-19/BurkinaFaso/LNRFHV_1614/2020|EPI_ISL_2686265|2020-12-29	GISAID	as indicated in sequence name
hCoV-19/Senegal/1850345/2020|EPI_ISL_8525952|2020-12-11	GISAID	as indicated in sequence name
hCoV-19/BurkinaFaso/CV1822/2020|EPI_ISL_4255070|2020-12-22	GISAID	as indicated in sequence name
hCoV-19/BurkinaFaso/60/2021|EPI_ISL_2179047|2021-01-10	GISAID	as indicated in sequence name
hCoV-19/France/PAC-IHU-20639_Nova1/2021|EPI_ISL_3434622|2021-01-26	GISAID	as indicated in sequence name
hCoV-19/BurkinaFaso/CV1811/2020|EPI_ISL_4255062|2020-12-15	GISAID	as indicated in sequence name
hCoV-19/Mali/M00959/2020|EPI_ISL_2683873|2020-06-10	GISAID	as indicated in sequence name
hCoV-19/BurkinaFaso/3052/2020|EPI_ISL_660466|2020-09-25	GISAID	as indicated in sequence name
hCoV-19/BurkinaFaso/2-064-2547/2020|EPI_ISL_660456|2020-09-12	GISAID	as indicated in sequence name
hCoV-19/BurkinaFaso/4307/2020|EPI_ISL_660473|2020-11-03	GISAID	as indicated in sequence name
hCoV-19/BurkinaFaso/CV1882/2021|EPI_ISL_4255109|2021-03-27	GISAID	as indicated in sequence name
hCoV-19/Shanghai/SH0002/2020|EPI_ISL_416316|2020-01-25	GISAID	as indicated in sequence name
hCoV-19/DRC/300/2020|EPI_ISL_420841|2020-03-22	GISAID	as indicated in sequence name
hCoV-19/Somalia/CV1159/2020|EPI_ISL_2107094|2020-07-08	GISAID	as indicated in sequence name
hCoV-19/Qatar/QA-WCMQ_FD17571337/2020|EPI_ISL_1714328|2020-12-22	GISAID	as indicated in sequence name
hCoV-19/Sudan/N6674/2021|EPI_ISL_4739526|2021-03-10	GISAID	as indicated in sequence name
hCoV-19/Qatar/QA-WCMQ_FD17571329/2020|EPI_ISL_1714323|2020-12-29	GISAID	as indicated in sequence name
hCoV-19/Fiji/FJ020/2020|EPI_ISL_4820290|2020-12-01	GISAID	as indicated in sequence name
hCoV-19/Fiji/FJ051/2020|EPI_ISL_4820291|2020-11-21	GISAID	as indicated in sequence name
hCoV-19/Sweden/20-07741/2020|EPI_ISL_445241|2020-04-23	GISAID	as indicated in sequence name
hCoV-19/Denmark/DCGC-1980/2020|EPI_ISL_618323|2020-07-20	GISAID	as indicated in sequence name
hCoV-19/Sweden/20-22156/2020|EPI_ISL_623085|2020-06-04	GISAID	as indicated in sequence name
hCoV-19/England/LEED-2A9359/2020|EPI_ISL_539207|2020-04-06	GISAID	as indicated in sequence name
hCoV-19/Kenya/C314/2020|EPI_ISL_457875|2020-04-04	GISAID	as indicated in sequence name
hCoV-19/Uganda/UG246/2020|EPI_ISL_1469344|2020-12-03	GISAID	as indicated in sequence name
hCoV-19/SouthSudan/UG578/2020|EPI_ISL_2928025|2020-08-05	GISAID	as indicated in sequence name
hCoV-19/Uganda/UG059/2020|EPI_ISL_737975|2020-07-27	GISAID	as indicated in sequence name
hCoV-19/Uganda/UG104/2020|EPI_ISL_738011|2020-07-04	GISAID	as indicated in sequence name
hCoV-19/Uganda/UG247/2020|EPI_ISL_1469345|2020-12-08	GISAID	as indicated in sequence name
hCoV-19/Uganda/UG375/2020|EPI_ISL_2346389|2020-09-12	GISAID	as indicated in sequence name
hCoV-19/Zambia/ZMB-1523/2020|EPI_ISL_4513522|2020-04-11	GISAID	as indicated in sequence name
hCoV-19/UnitedArabEmirates/0955/2020|EPI_ISL_699091|2020-06-14	GISAID	as indicated in sequence name
hCoV-19/Ghana/81216_S36/2020|EPI_ISL_515098|2020-05-20	GISAID	as indicated in sequence name
hCoV-19/UnitedArabEmirates/1838/2020|EPI_ISL_859609|2020-08-25	GISAID	as indicated in sequence name
hCoV-19/UnitedArabEmirates/4171/2020|EPI_ISL_859952|2020-05-02	GISAID	as indicated in sequence name
hCoV-19/Uganda/UG017/2020|EPI_ISL_451199|2020-04-20	GISAID	as indicated in sequence name
hCoV-19/UnitedArabEmirates/L920647430/2020|EPI_ISL_520733|2020-04-07	GISAID	as indicated in sequence name
hCoV-19/Uganda/UG053/2020|EPI_ISL_737970|2020-05-11	GISAID	as indicated in sequence name
hCoV-19/Cambodia/126518/2020|EPI_ISL_918370|2020-11-28	GISAID	as indicated in sequence name
hCoV-19/Cambodia/139654/2020|EPI_ISL_918362|2020-12-05	GISAID	as indicated in sequence name
hCoV-19/Uganda/UG386/2021|EPI_ISL_2348632|2021-02-10	GISAID	as indicated in sequence name
hCoV-19/UnitedArabEmirates/BTC-4421/2021|EPI_ISL_5143215|2021-01-21	GISAID	as indicated in sequence name
hCoV-19/Vietnam/HCMC-05042-02/2021|EPI_ISL_1366742|2021-02-07	GISAID	as indicated in sequence name
hCoV-19/Kenya/SS2989/2021|EPI_ISL_6510969|2021-02-27	GISAID	as indicated in sequence name
hCoV-19/SouthSudan/UG307/2021|EPI_ISL_2450778|2021-01-08	GISAID	as indicated in sequence name
hCoV-19/Uganda/UG218/2021|EPI_ISL_1469316|2021-01-23	GISAID	as indicated in sequence name
hCoV-19/Uganda/UG332/2020|EPI_ISL_1469401|2020-12-18	GISAID	as indicated in sequence name
hCoV-19/Uganda/UG210/2020|EPI_ISL_954277|2020-12-28	GISAID	as indicated in sequence name
hCoV-19/Uganda/MAKCHScov10/2021|EPI_ISL_1652058|2021-01-15	GISAID	as indicated in sequence name
hCoV-19/Rwanda/NRLNAT3081/2020|EPI_ISL_1300662|2020-12-21	GISAID	as indicated in sequence name
hCoV-19/Rwanda/NRLNAT1018/2020|EPI_ISL_925856|2020-12-04	GISAID	as indicated in sequence name
hCoV-19/Rwanda/NRLNAT4066/2021|EPI_ISL_2522096|2021-04-25	GISAID	as indicated in sequence name
hCoV-19/Rwanda/NRLNAT3038/2021|EPI_ISL_1301789|2021-01-04	GISAID	as indicated in sequence name
hCoV-19/Uganda/UG352/2020|EPI_ISL_1469418|2020-10-29	GISAID	as indicated in sequence name
hCoV-19/Uganda/UG341/2020|EPI_ISL_1469410|2020-12-20	GISAID	as indicated in sequence name
hCoV-19/Rwanda/NRLNAT1019/2020|EPI_ISL_925857|2020-12-12	GISAID	as indicated in sequence name
hCoV-19/Rwanda/NRLNAT4012/2021|EPI_ISL_2365913|2021-02-10	GISAID	as indicated in sequence name
hCoV-19/Rwanda/CV2188/2021|EPI_ISL_4768135|2021-03-17	GISAID	as indicated in sequence name
hCoV-19/Rwanda/NRLNAT4050/2021|EPI_ISL_2521987|2021-05-03	GISAID	as indicated in sequence name
hCoV-19/Rwanda/CV2185/2021|EPI_ISL_4768058|2021-03-30	GISAID	as indicated in sequence name
hCoV-19/Rwanda/NRLNAT4010/2021|EPI_ISL_2362498|2021-02-02	GISAID	as indicated in sequence name
hCoV-19/Rwanda/NRLNAT4034/2021|EPI_ISL_2362521|2021-03-23	GISAID	as indicated in sequence name
hCoV-19/Uganda/MAKCHScov11/2021|EPI_ISL_1652059|2021-01-25	GISAID	as indicated in sequence name
hCoV-19/SouthSudan/UG306/2021|EPI_ISL_2450770|2021-01-15	GISAID	as indicated in sequence name
hCoV-19/Iran/GRC-T10709/2020|EPI_ISL_2716836|2020-12-12	GISAID	as indicated in sequence name
hCoV-19/SouthSudan/UG312/2021|EPI_ISL_2450783|2021-01-20	GISAID	as indicated in sequence name
hCoV-19/Uganda/UG144/2020|EPI_ISL_954247|2020-09-01	GISAID	as indicated in sequence name
hCoV-19/Uganda/UG244/2020|EPI_ISL_1469342|2020-11-11	GISAID	as indicated in sequence name
hCoV-19/Uganda/UG154/2020|EPI_ISL_954232|2020-08-15	GISAID	as indicated in sequence name
hCoV-19/Uzbekistan/Tashkent-CGB-27/2020|EPI_ISL_1477048|2020-12-07	GISAID	as indicated in sequence name
hCoV-19/UnitedArabEmirates/L2004034664/2020|EPI_ISL_520670|2020-04-17	GISAID	as indicated in sequence name
hCoV-19/UnitedArabEmirates/skmc-3819883/2020|EPI_ISL_582675|2020-09-17	GISAID	as indicated in sequence name
hCoV-19/Jordan/AM-Biolab022/2021|EPI_ISL_1824718|2021-04-18	GISAID	as indicated in sequence name
hCoV-19/Sudan/N6709/2021|EPI_ISL_4739544|2021-03-25	GISAID	as indicated in sequence name
hCoV-19/Australia/QLD03/2020|EPI_ISL_410717|2020-02-05	GISAID	as indicated in sequence name
hCoV-19/USA/CA-CDC-03046181-001/2020|EPI_ISL_411954|2020-02-06	GISAID	as indicated in sequence name
hCoV-19/Japan/PG-0237/2020|EPI_ISL_479931|2020-03-11	GISAID	as indicated in sequence name
hCoV-19/Coted_Ivoire/BKE0862/2020|EPI_ISL_614386|2020-08-12	GISAID	as indicated in sequence name
hCoV-19/Coted_Ivoire/BKE0965/2020|EPI_ISL_614393|2020-09-04	GISAID	as indicated in sequence name
hCoV-19/Coted_Ivoire/BKE0820/2020|EPI_ISL_681840|2020-08-05	GISAID	as indicated in sequence name
hCoV-19/Coted_Ivoire/BKE1113-bc13/2020|EPI_ISL_1663657|2020-10-08	GISAID	as indicated in sequence name
hCoV-19/BurkinaFaso/CV1754/2020|EPI_ISL_4255023|2020-07-02	GISAID	as indicated in sequence name
hCoV-19/Coted_Ivoire/BKE1402-bc14/2020|EPI_ISL_1663658|2020-12-18	GISAID	as indicated in sequence name
hCoV-19/Coted_Ivoire/BKE0011/2020|EPI_ISL_614348|2020-05-30	GISAID	as indicated in sequence name
hCoV-19/Uganda/UG034/2020|EPI_ISL_737954|2020-03-21	GISAID	as indicated in sequence name
hCoV-19/England/PHEC-10E9A/2020|EPI_ISL_2735785|2020-01-29	GISAID	as indicated in sequence name
hCoV-19/Shaoxing/09/2020|EPI_ISL_463901|2020-02-05	GISAID	as indicated in sequence name
hCoV-19/Guangdong/GD2020234-P0023/2020|EPI_ISL_413855|2020-02-07	GISAID	as indicated in sequence name
hCoV-19/Singapore/906/2020|EPI_ISL_536447|2020-01-25	GISAID	as indicated in sequence name
hCoV-19/Chongqing/YC01/2020|EPI_ISL_408478|2020-01-21	GISAID	as indicated in sequence name
hCoV-19/Fuzhou/JX2012/2020|EPI_ISL_455462|2020-02-05	GISAID	as indicated in sequence name
hCoV-19/Canada/BC_83109/2020|EPI_ISL_415588|2020-03-05	GISAID	as indicated in sequence name
hCoV-19/NewZealand/20VR1978/2020|EPI_ISL_579185|2020-04-07	GISAID	as indicated in sequence name
hCoV-19/PuertoRico/PR-CDC-S3/2020|EPI_ISL_434543|2020-03-23	GISAID	as indicated in sequence name
hCoV-19/Fiji/FJ001/2020|EPI_ISL_4820284|2020-03-19	GISAID	as indicated in sequence name
hCoV-19/USA/WA-S44/2020|EPI_ISL_417097|2020-02-28	GISAID	as indicated in sequence name
hCoV-19/Mexico/CMX-InDRE-06/2020|EPI_ISL_424673|2020-03-12	GISAID	as indicated in sequence name
hCoV-19/HongKong/HKPU-00136/2020|EPI_ISL_2710873|2020-03-13	GISAID	as indicated in sequence name
hCoV-19/Australia/NSW2137/2020|EPI_ISL_500626|2020-03-09	GISAID	as indicated in sequence name
hCoV-19/CostaRica/HNN-0348/2020|EPI_ISL_1517392|2020-05-25	GISAID	as indicated in sequence name
hCoV-19/SouthKorea/KCDC05/2020|EPI_ISL_412869|2020-01-30	GISAID	as indicated in sequence name
hCoV-19/Panama/GMI-PA352445/2020|EPI_ISL_1225382|2020-02-04	GISAID	as indicated in sequence name
hCoV-19/Panama/GMI-PA370373/2020|EPI_ISL_1225461|2020-05-30	GISAID	as indicated in sequence name
hCoV-19/NorthernMarianaIslands/CDC-2-3831007/2020|EPI_ISL_1169542|2020-12-24	GISAID	as indicated in sequence name
hCoV-19/CostaRica/HNN-0454/2021|EPI_ISL_1811224|2021-04-01	GISAID	as indicated in sequence name
hCoV-19/Panama/GMI-PA579537/2020|EPI_ISL_1502888|2020-12-04	GISAID	as indicated in sequence name
hCoV-19/Panama/GMI-PA644672/2021|EPI_ISL_1502966|2021-01-06	GISAID	as indicated in sequence name
hCoV-19/CostaRica/CABANA-CR-UCR-INCIENSA-ITV-UBA-Uda-UGA-IMSS-UPC-1959-652728/2021|EPI_ISL_7711745|2021-02-10	GISAID	as indicated in sequence name
hCoV-19/CostaRica/INC-0498/2021|EPI_ISL_1827527|2021-03-18	GISAID	as indicated in sequence name
hCoV-19/Guatemala/ASI3047/2021|EPI_ISL_5926911|2021-06-04	GISAID	as indicated in sequence name
hCoV-19/Guatemala/32984/2021|EPI_ISL_3275246|2021-05-07	GISAID	as indicated in sequence name
hCoV-19/ElSalvador/02-51/2021|EPI_ISL_6681616|2021-07-23	GISAID	as indicated in sequence name
hCoV-19/Guatemala/2726/2021|EPI_ISL_4029349|2021-07-02	GISAID	as indicated in sequence name
hCoV-19/Guatemala/2226/2021|EPI_ISL_3275233|2021-05-28	GISAID	as indicated in sequence name
hCoV-19/Belize/8414412/2021|EPI_ISL_5456923|2021-07-16	GISAID	as indicated in sequence name
hCoV-19/Guatemala/2009/2021|EPI_ISL_3275222|2021-05-11	GISAID	as indicated in sequence name
hCoV-19/Panama/GMI-PAM0206/2021|EPI_ISL_4744485|2021-03-23	GISAID	as indicated in sequence name
hCoV-19/Honduras/CM-USAFSAM-S4219/2021|EPI_ISL_3375855|2021-05-27	GISAID	as indicated in sequence name
hCoV-19/ElSalvador/INC-LNSP-023/2021|EPI_ISL_5158253|2021-07-04	GISAID	as indicated in sequence name
hCoV-19/ElSalvador/INC-LNSP-047/2021|EPI_ISL_5158261|2021-08-02	GISAID	as indicated in sequence name
hCoV-19/Colombia/DC-308450/2021|EPI_ISL_1738783|2021-03-24	GISAID	as indicated in sequence name
hCoV-19/Panama/GMI-PA678540/2021|EPI_ISL_1503135|2021-01-21	GISAID	as indicated in sequence name
Caribbean|TrinidadAndTobago|60334|2021-04-01	This study	EPI_ISL_8939014
hCoV-19/Suriname/SR-RIVM-22538/2021|EPI_ISL_1521293|2021-03-19	GISAID	as indicated in sequence name
Caribbean|Guyana|50829|2021-01-27	This study	EPI_ISL_2230698
hCoV-19/Panama/GMI-PA657988/2021|EPI_ISL_1502994|2021-01-11	GISAID	as indicated in sequence name
hCoV-19/CostaRica/HNN-0394/2021|EPI_ISL_1527014|2021-02-17	GISAID	as indicated in sequence name
hCoV-19/CostaRica/HNN-0404/2021|EPI_ISL_1527024|2021-02-24	GISAID	as indicated in sequence name
hCoV-19/Panama/GMI-PA707039/2021|EPI_ISL_1503112|2021-02-20	GISAID	as indicated in sequence name
hCoV-19/Paraguay/iics_10235/2021|EPI_ISL_2444833|2021-03-07	GISAID	as indicated in sequence name
hCoV-19/CostaRica/INC-0340/2021|EPI_ISL_1379432|2021-03-01	GISAID	as indicated in sequence name
hCoV-19/Panama/GMI-PAFQ098/2021|EPI_ISL_5196259|2021-04-26	GISAID	as indicated in sequence name
hCoV-19/CostaRica/INC-0486/2021|EPI_ISL_1827516|2021-03-11	GISAID	as indicated in sequence name
hCoV-19/CostaRica/INC-0266/2021|EPI_ISL_1067591|2021-01-31	GISAID	as indicated in sequence name
hCoV-19/CostaRica/HNN-0457/2021|EPI_ISL_1811227|2021-04-05	GISAID	as indicated in sequence name
hCoV-19/Panama/GMI-PAFQ072/2021|EPI_ISL_5196249|2021-04-12	GISAID	as indicated in sequence name
hCoV-19/Panama/GMI-PA721906/2021|EPI_ISL_4744628|2021-03-16	GISAID	as indicated in sequence name
hCoV-19/Argentina/INEI104887/2021|EPI_ISL_4082196|2021-05-04	GISAID	as indicated in sequence name
Caribbean|Grenada|79566|2021-08-04	This study	EPI_ISL_3774199
hCoV-19/Panama/GMI-PA713229/2021|EPI_ISL_4744509|2021-03-01	GISAID	as indicated in sequence name
hCoV-19/Panama/GMI-PA683193/2021|EPI_ISL_1503010|2021-01-24	GISAID	as indicated in sequence name
hCoV-19/Panama/GMI-PA699653/2021|EPI_ISL_1503077|2021-02-08	GISAID	as indicated in sequence name
hCoV-19/Ecuador/NIC-INSPI-328953/2021|EPI_ISL_2893591|2021-06-07	GISAID	as indicated in sequence name
hCoV-19/SintMaarten/SX-RIVM-23081/2021|EPI_ISL_1595963|2021-02-27	GISAID	as indicated in sequence name
hCoV-19/DominicanRepublic/21895/2021|EPI_ISL_2274010|2021-03-12	GISAID	as indicated in sequence name
hCoV-19/Guatemala/2024/2021|EPI_ISL_3275223|2021-05-19	GISAID	as indicated in sequence name
hCoV-19/Guatemala/839/2021|EPI_ISL_3275216|2021-04-26	GISAID	as indicated in sequence name
hCoV-19/Panama/GMI-PA694286/2021|EPI_ISL_1503045|2021-02-02	GISAID	as indicated in sequence name
hCoV-19/Panama/GMI-PA7909/2021|EPI_ISL_4744583|2021-03-13	GISAID	as indicated in sequence name
hCoV-19/Panama/GMI-PA343151/2020|EPI_ISL_1225342|2020-04-17	GISAID	as indicated in sequence name
hCoV-19/Panama/GMI-PA430413/2020|EPI_ISL_1225519|2020-07-23	GISAID	as indicated in sequence name
hCoV-19/Panama/GMI-PA346059/2020|EPI_ISL_1225358|2020-04-22	GISAID	as indicated in sequence name
hCoV-19/Panama/GMI-PA329551/2020|EPI_ISL_1502818|2020-03-14	GISAID	as indicated in sequence name
hCoV-19/Spain/PV-IBV-001608/2020|EPI_ISL_467161|2020-03-01	GISAID	as indicated in sequence name
hCoV-19/CanaryIslands/CN-ISCIII-201495/2020|EPI_ISL_419233|2020-03-04	GISAID	as indicated in sequence name
hCoV-19/Spain/MD-ISCIII-201091/2020|EPI_ISL_871973|2020-02-22	GISAID	as indicated in sequence name
hCoV-19/Panama/GMI-PA425903/2020|EPI_ISL_1225513|2020-07-17	GISAID	as indicated in sequence name
hCoV-19/Panama/GMI-PA627107/2020|EPI_ISL_1502934|2020-12-28	GISAID	as indicated in sequence name
hCoV-19/Brazil/RJ-FIOCRUZ-352/2020|EPI_ISL_427299|2020-03-05	GISAID	as indicated in sequence name
hCoV-19/Panama/GMI-PA357925/2020|EPI_ISL_1225394|2020-05-08	GISAID	as indicated in sequence name
hCoV-19/Spain/MD-IBV-003690/2020|EPI_ISL_467251|2020-04-02	GISAID	as indicated in sequence name
hCoV-19/Kazakhstan/16238/2020|EPI_ISL_454498|2020-04-14	GISAID	as indicated in sequence name
hCoV-19/Kazakhstan/16173/2020|EPI_ISL_454497|2020-05-14	GISAID	as indicated in sequence name
hCoV-19/Spain/AN-IBV-001977/2020|EPI_ISL_452407|2020-03-15	GISAID	as indicated in sequence name
hCoV-19/CanaryIslands/CN-HUNSC_ITER_150036945rep/2020|EPI_ISL_7473142|2020-07-10	GISAID	as indicated in sequence name
hCoV-19/Uruguay/UY-NYUMC850/2020|EPI_ISL_457946|2020-03-17	GISAID	as indicated in sequence name
hCoV-19/Senegal/136/2020|EPI_ISL_418216|2020-03-13	GISAID	as indicated in sequence name
hCoV-19/Kazakhstan/26827/2020|EPI_ISL_454516|2020-04-26	GISAID	as indicated in sequence name
hCoV-19/Zhejiang/YW02-2/2020|EPI_ISL_3501739|2020-02-04	GISAID	as indicated in sequence name
hCoV-19/Chile/ML-ISPCH-1/2020|EPI_ISL_414577|2020-03-02	GISAID	as indicated in sequence name
hCoV-19/Colombia/ANT-INS-79253/2020|EPI_ISL_456117|2020-03-10	GISAID	as indicated in sequence name
hCoV-19/Uruguay/Mdeo-1/2020|EPI_ISL_444493|2020-03-13	GISAID	as indicated in sequence name
hCoV-19/Mexico/CMX-InDRE_03/2020|EPI_ISL_424667|2020-03-04	GISAID	as indicated in sequence name
hCoV-19/Uruguay/UY-NYUMC869/2020|EPI_ISL_457965|2020-04-03	GISAID	as indicated in sequence name
hCoV-19/Paraguay/WOR12903A659/2020|EPI_ISL_6944549|2020-04-09	GISAID	as indicated in sequence name
hCoV-19/Peru/ICA-INS-039/2020|EPI_ISL_491464|2020-03-31	GISAID	as indicated in sequence name
hCoV-19/Peru/LIM-UPCH-0081/2020|EPI_ISL_540959|2020-06-22	GISAID	as indicated in sequence name
hCoV-19/Bolivia/26958/2020|EPI_ISL_837576|2020-03-31	GISAID	as indicated in sequence name
hCoV-19/Jordan/SR-039/2020|EPI_ISL_429998|2020-03-28	GISAID	as indicated in sequence name
hCoV-19/Paraguay/WOR12903A600/2020|EPI_ISL_6944538|2020-03-08	GISAID	as indicated in sequence name
hCoV-19/SouthKorea/KCDC03/2020|EPI_ISL_407193|2020-01-25	GISAID	as indicated in sequence name
hCoV-19/SouthKorea/KCDC2009/2020|EPI_ISL_426173|2020-02-07	GISAID	as indicated in sequence name
hCoV-19/SouthKorea/KCDC2170/2020|EPI_ISL_506964|2020-03-09	GISAID	as indicated in sequence name
hCoV-19/Japan/PG-0280/2020|EPI_ISL_479960|2020-03-19	GISAID	as indicated in sequence name
hCoV-19/Japan/PG-0386/2020|EPI_ISL_480055|2020-03-04	GISAID	as indicated in sequence name
hCoV-19/Tianmen/HBCDC-HB-07/2020|EPI_ISL_412983|2020-02-08	GISAID	as indicated in sequence name
hCoV-19/India/MH-1-31/2020|EPI_ISL_413523|2020-01-31	GISAID	as indicated in sequence name
hCoV-19/Shandong/2020C1240551/2020|EPI_ISL_962533|2020-02-14	GISAID	as indicated in sequence name
hCoV-19/Thailand/SI200468-NT/2020|EPI_ISL_437620|2020-01-25	GISAID	as indicated in sequence name
hCoV-19/Thailand/SI202620-NT/2020|EPI_ISL_437615|2020-02-22	GISAID	as indicated in sequence name
hCoV-19/Thailand/SI206377-NST/2020|EPI_ISL_437604|2020-03-01	GISAID	as indicated in sequence name
hCoV-19/Thailand/CU-SI204961-NT/2020|EPI_ISL_937542|2020-03-15	GISAID	as indicated in sequence name
hCoV-19/HongKong/CUHK-NC1699/2020|EPI_ISL_3065992|2020-03-18	GISAID	as indicated in sequence name
hCoV-19/Shangrao/JX105/2020|EPI_ISL_421239|2020-01-26	GISAID	as indicated in sequence name
hCoV-19/Lishui/LS557/2020|EPI_ISL_429854|2020-02-01	GISAID	as indicated in sequence name
hCoV-19/Shangrao/JX29/2020|EPI_ISL_421244|2020-01-22	GISAID	as indicated in sequence name
hCoV-19/Jiujiang/JX22/2020|EPI_ISL_421237|2020-01-22	GISAID	as indicated in sequence name
hCoV-19/Guangzhou/GZMU0083/2020|EPI_ISL_457693|2020-02-14	GISAID	as indicated in sequence name
hCoV-19/Nanchang/JXN3T4/2020|EPI_ISL_421246|2020-02-26	GISAID	as indicated in sequence name
hCoV-19/Henan/fahzu0010/2020|EPI_ISL_1040034|2020-02-15	GISAID	as indicated in sequence name
hCoV-19/Guangzhou/GZMU0099/2020|EPI_ISL_457696|2020-02-20	GISAID	as indicated in sequence name
hCoV-19/Ganzhou/JX81/2020|EPI_ISL_421242|2020-01-25	GISAID	as indicated in sequence name
hCoV-19/Xinyu/JX122/2020|EPI_ISL_421249|2020-01-25	GISAID	as indicated in sequence name
hCoV-19/Shandong/2020C1240526/2020|EPI_ISL_962540|2020-02-17	GISAID	as indicated in sequence name
hCoV-19/Wuhan/HBCDC-HB-06/2020|EPI_ISL_412982|2020-02-07	GISAID	as indicated in sequence name
hCoV-19/Yunnan/IVDC-YN-003/2020|EPI_ISL_408480|2020-01-17	GISAID	as indicated in sequence name
hCoV-19/Guangxi/NAN.20-408/2020|EPI_ISL_6951134|2020-03-06	GISAID	as indicated in sequence name
hCoV-19/Guangdong/20SF4047/2020|EPI_ISL_428462|2020-02-17	GISAID	as indicated in sequence name
hCoV-19/Wuhan/0126-C109/2020|EPI_ISL_493188|2020-01-26	GISAID	as indicated in sequence name
hCoV-19/Shaoxing/04/2020|EPI_ISL_463896|2020-01-31	GISAID	as indicated in sequence name
hCoV-19/Belgium/rega-0710751/2020|EPI_ISL_522350|2020-06-10	GISAID	as indicated in sequence name
hCoV-19/Guangzhou/GZMU0016/2020|EPI_ISL_414663|2020-02-25	GISAID	as indicated in sequence name
hCoV-19/Thailand/SI202769-NT/2020|EPI_ISL_437614|2020-02-25	GISAID	as indicated in sequence name
hCoV-19/Sichuan/SC-LZ-079/2020|EPI_ISL_451318|2020-02-19	GISAID	as indicated in sequence name
hCoV-19/Sichuan/SC-WCH2-006/2020|EPI_ISL_451076|2020-02-08	GISAID	as indicated in sequence name
hCoV-19/Norway/7651/2020|EPI_ISL_2426018|2020-01-29	GISAID	as indicated in sequence name
hCoV-19/Norway/OUS-02334/2021|EPI_ISL_4114097|2021-02-16	GISAID	as indicated in sequence name
hCoV-19/Norway/1390/2021|EPI_ISL_1251696|2021-01-20	GISAID	as indicated in sequence name
hCoV-19/Norway/7458/2020|EPI_ISL_2612267|2020-12-28	GISAID	as indicated in sequence name
hCoV-19/Norway/0731/2021|EPI_ISL_1251554|2021-01-07	GISAID	as indicated in sequence name
hCoV-19/Bulgaria/37/2020|EPI_ISL_480308|2020-05-11	GISAID	as indicated in sequence name
hCoV-19/Bulgaria/21BG-NC_A000038/2020|EPI_ISL_2081905|2020-08-18	GISAID	as indicated in sequence name
hCoV-19/Serbia/Nis-085132708/2020|EPI_ISL_833519|2020-08-26	GISAID	as indicated in sequence name
hCoV-19/Canada/QC-1nIEOQ-S8098799/2020|EPI_ISL_2386000|2020-12-09	GISAID	as indicated in sequence name
hCoV-19/Canada/Qc-HCLM-0081227908/2020|EPI_ISL_825739|2020-08-05	GISAID	as indicated in sequence name
hCoV-19/Chile/RM-164001/2020|EPI_ISL_746690|2020-08-29	GISAID	as indicated in sequence name
hCoV-19/Chile/RM-169384/2020|EPI_ISL_746707|2020-09-04	GISAID	as indicated in sequence name
hCoV-19/Chile/RM-258334/2020|EPI_ISL_1167737|2020-12-19	GISAID	as indicated in sequence name
hCoV-19/Chile/AR-179001/2020|EPI_ISL_746481|2020-09-15	GISAID	as indicated in sequence name
hCoV-19/Chile/AR-265171/2020|EPI_ISL_1167830|2020-02-16	GISAID	as indicated in sequence name
hCoV-19/Chile/AR-253603/2020|EPI_ISL_1167844|2020-12-02	GISAID	as indicated in sequence name
hCoV-19/Chile/AR-32449/2021|EPI_ISL_1300511|2021-01-07	GISAID	as indicated in sequence name
hCoV-19/Chile/RM-191841/2020|EPI_ISL_746750|2020-09-26	GISAID	as indicated in sequence name
hCoV-19/Chile/RM-112773/2020|EPI_ISL_746592|2020-06-28	GISAID	as indicated in sequence name
hCoV-19/Chile/RM-CMM-EDB244K/2020|EPI_ISL_591530|2020-06-16	GISAID	as indicated in sequence name
hCoV-19/Brazil/RS-UFCSPA_LACEN-42012/2020|EPI_ISL_3048811|2020-08-16	GISAID	as indicated in sequence name
hCoV-19/Uruguay/RIV-M5/2020|EPI_ISL_747615|2020-05-05	GISAID	as indicated in sequence name
hCoV-19/Uruguay/RIV-M8/2020|EPI_ISL_748138|2020-05-21	GISAID	as indicated in sequence name
hCoV-19/Uruguay/RIV-M119/2020|EPI_ISL_750178|2020-07-19	GISAID	as indicated in sequence name
hCoV-19/Uruguay/M297/2020|EPI_ISL_936381|2020-07-14	GISAID	as indicated in sequence name
hCoV-19/Uruguay/TYT-M57/2020|EPI_ISL_749151|2020-06-18	GISAID	as indicated in sequence name
hCoV-19/Uruguay/TYT-M93/2020|EPI_ISL_750170|2020-06-25	GISAID	as indicated in sequence name
hCoV-19/Uruguay/TYT-M133/2020|EPI_ISL_750430|2020-07-01	GISAID	as indicated in sequence name
Caribbean|Guyana|50821|2021-01-27	This study	EPI_ISL_2230694
Caribbean|Guyana|50825|2021-01-27	This study	EPI_ISL_2230696
hCoV-19/Paraguay/WOR12903A643/2020|EPI_ISL_6944537|2020-06-19	GISAID	as indicated in sequence name
hCoV-19/Paraguay/33612-R2/2020|EPI_ISL_1340750|2020-11-13	GISAID	as indicated in sequence name
hCoV-19/Paraguay/iics_9342/2021|EPI_ISL_2444786|2021-02-22	GISAID	as indicated in sequence name
hCoV-19/Argentina/INEI102877/2021|EPI_ISL_2135288|2021-03-15	GISAID	as indicated in sequence name
hCoV-19/FrenchGuiana/IPP8877/2020|EPI_ISL_6507352|2020-04-23	GISAID	as indicated in sequence name
hCoV-19/FrenchGuiana/IPP8879/2020|EPI_ISL_6507354|2020-05-06	GISAID	as indicated in sequence name
hCoV-19/FrenchGuiana/IPP8880/2020|EPI_ISL_6507355|2020-05-16	GISAID	as indicated in sequence name
hCoV-19/Suriname/SR-46/2020|EPI_ISL_517657|2020-07-07	GISAID	as indicated in sequence name
hCoV-19/Suriname/SR-85/2020|EPI_ISL_2502534|2020-08-11	GISAID	as indicated in sequence name
hCoV-19/FrenchGuiana/IPP8891/2020|EPI_ISL_6507366|2020-07-17	GISAID	as indicated in sequence name
hCoV-19/FrenchGuiana/IPP8890/2020|EPI_ISL_6507365|2020-07-07	GISAID	as indicated in sequence name
hCoV-19/Brazil/BA-LACEN-BA177/2020|EPI_ISL_3266075|2020-09-18	GISAID	as indicated in sequence name
hCoV-19/Paraguay/WOR12903A628/2020|EPI_ISL_6944522|2020-06-05	GISAID	as indicated in sequence name
hCoV-19/Argentina/PAIS-A0402/2020|EPI_ISL_1396206|2020-12-11	GISAID	as indicated in sequence name
hCoV-19/Argentina/PAIS-G0271/2021|EPI_ISL_2940232|2021-01-13	GISAID	as indicated in sequence name
hCoV-19/Argentina/INEI101562/2021|EPI_ISL_2135139|2021-02-08	GISAID	as indicated in sequence name
hCoV-19/Argentina/INEI104294/2021|EPI_ISL_2136146|2021-04-27	GISAID	as indicated in sequence name
hCoV-19/Argentina/PAIS-H0114/2020|EPI_ISL_3478852|2020-09-11	GISAID	as indicated in sequence name
hCoV-19/Argentina/PAIS-H0131/2020|EPI_ISL_3478854|2020-11-18	GISAID	as indicated in sequence name
hCoV-19/Argentina/INEI100870/2021|EPI_ISL_2104825|2021-01-29	GISAID	as indicated in sequence name
hCoV-19/Argentina/INEI092580/2020|EPI_ISL_849378|2020-10-09	GISAID	as indicated in sequence name
hCoV-19/Argentina/PAIS-A0790/2021|EPI_ISL_4405011|2021-03-06	GISAID	as indicated in sequence name
hCoV-19/Argentina/PAIS-C0281/2021|EPI_ISL_7956447|2021-03-24	GISAID	as indicated in sequence name
hCoV-19/Argentina/PAIS-G0212/2021|EPI_ISL_2007567|2021-02-17	GISAID	as indicated in sequence name
hCoV-19/Argentina/PAIS-E0029/2020|EPI_ISL_792519|2020-06-27	GISAID	as indicated in sequence name
hCoV-19/Argentina/PAIS-E0190/2021|EPI_ISL_2363519|2021-03-07	GISAID	as indicated in sequence name
hCoV-19/Argentina/PAIS-H0033/2020|EPI_ISL_1396457|2020-09-30	GISAID	as indicated in sequence name
hCoV-19/Argentina/PAIS-H0146/2021|EPI_ISL_3478890|2021-02-23	GISAID	as indicated in sequence name
hCoV-19/Argentina/PAIS-H0194/2020|EPI_ISL_3478882|2020-08-31	GISAID	as indicated in sequence name
hCoV-19/Paraguay/WOR12903A616/2020|EPI_ISL_6944544|2020-03-26	GISAID	as indicated in sequence name
hCoV-19/Paraguay/WOR12903A972/2020|EPI_ISL_6944639|2020-03-31	GISAID	as indicated in sequence name
hCoV-19/Brazil/SC-UFSC-02/2020|EPI_ISL_7743959|2020-06-24	GISAID	as indicated in sequence name
hCoV-19/Paraguay/WOR12903A607/2020|EPI_ISL_6944512|2020-05-23	GISAID	as indicated in sequence name
hCoV-19/FrenchGuiana/IPP8885/2020|EPI_ISL_6507360|2020-06-16	GISAID	as indicated in sequence name
hCoV-19/FrenchGuiana/IPP9108/2020|EPI_ISL_6507370|2020-09-07	GISAID	as indicated in sequence name
hCoV-19/Suriname/SR-94/2020|EPI_ISL_2502541|2020-08-17	GISAID	as indicated in sequence name
hCoV-19/FrenchGuiana/IPP8883/2020|EPI_ISL_6507358|2020-06-01	GISAID	as indicated in sequence name
hCoV-19/Argentina/PAIS-A0773/2020|EPI_ISL_4404955|2020-06-13	GISAID	as indicated in sequence name
hCoV-19/Paraguay/iics_7928/2021|EPI_ISL_2234889|2021-01-05	GISAID	as indicated in sequence name
hCoV-19/Bolivia/SAN-UPCH-1004/2020|EPI_ISL_5147969|2020-12-24	GISAID	as indicated in sequence name
hCoV-19/Bolivia/SAN-UPCH-1065/2020|EPI_ISL_5148210|2020-07-01	GISAID	as indicated in sequence name
hCoV-19/Argentina/PAIS-C0176/2020|EPI_ISL_7955480|2020-08-15	GISAID	as indicated in sequence name
hCoV-19/Argentina/PAIS-B0001/2020|EPI_ISL_792397|2020-05-28	GISAID	as indicated in sequence name
hCoV-19/Argentina/PAIS-G0073/2020|EPI_ISL_1396011|2020-06-18	GISAID	as indicated in sequence name
hCoV-19/Brazil/MA-FIOCRUZ-34237/2020|EPI_ISL_2983330|2020-12-10	GISAID	as indicated in sequence name
hCoV-19/Brazil/RJ-FIOCRUZ-6450/2020|EPI_ISL_1181523|2020-06-16	GISAID	as indicated in sequence name
hCoV-19/Brazil/SC-FIOCRUZ-33800/2020|EPI_ISL_2677312|2020-05-21	GISAID	as indicated in sequence name
Caribbean|Guyana|50819|2021-01-27	This study	EPI_ISL_2230693
hCoV-19/Brazil/RJ-FIOCRUZ-14152/2020|EPI_ISL_2731498|2020-09-03	GISAID	as indicated in sequence name
hCoV-19/Brazil/RJ-FIOCRUZ-18456/2020|EPI_ISL_2614093|2020-10-07	GISAID	as indicated in sequence name
hCoV-19/Chile/AT-CMM-ATAC08/2020|EPI_ISL_626554|2020-07-26	GISAID	as indicated in sequence name
hCoV-19/Brazil/RJ-00467/2020|EPI_ISL_717862|2020-07-08	GISAID	as indicated in sequence name
Caribbean|TrinidadAndTobago|7397|2021-01-28	This study	EPI_ISL_16253527
Caribbean|TrinidadAndTobago|31166|2020-12-28	This study	EPI_ISL_1490249
Caribbean|TrinidadAndTobago|30969|2020-12-28	This study	EPI_ISL_1490250
hCoV-19/Brazil/RJ-00362/2020|EPI_ISL_623165|2020-05-05	GISAID	as indicated in sequence name
hCoV-19/Chile/RM-214975/2020|EPI_ISL_1167684|2020-10-25	GISAID	as indicated in sequence name
hCoV-19/Chile/AR-7926/2021|EPI_ISL_1167804|2021-01-01	GISAID	as indicated in sequence name
hCoV-19/Chile/RM-210872/2020|EPI_ISL_1167681|2020-10-20	GISAID	as indicated in sequence name
hCoV-19/Chile/Santiago-PUC_MVL_0275/2020|EPI_ISL_801756|2020-05-04	GISAID	as indicated in sequence name
hCoV-19/Chile/Santiago-p16d3/2020|EPI_ISL_801594|2020-04-27	GISAID	as indicated in sequence name
hCoV-19/Chile/RM-127424/2020|EPI_ISL_746599|2020-07-18	GISAID	as indicated in sequence name
hCoV-19/Chile/RM-PUC_MVL_1255/2021|EPI_ISL_3370459|2021-01-19	GISAID	as indicated in sequence name
hCoV-19/Chile/ML-23608/2021|EPI_ISL_1321579|2021-01-26	GISAID	as indicated in sequence name
hCoV-19/Chile/RM-230098/2020|EPI_ISL_1167705|2020-11-13	GISAID	as indicated in sequence name
hCoV-19/Brazil/RS-13091CVL/2020|EPI_ISL_1469809|2020-08-07	GISAID	as indicated in sequence name
hCoV-19/FrenchGuiana/IPP8881/2020|EPI_ISL_6507356|2020-05-24	GISAID	as indicated in sequence name
hCoV-19/FrenchGuiana/IPP9095/2020|EPI_ISL_6507369|2020-09-04	GISAID	as indicated in sequence name
hCoV-19/Brazil/RJ-IC01061_99-20/2020|EPI_ISL_1694631|2020-04-28	GISAID	as indicated in sequence name
hCoV-19/Paraguay/WOR12903A620/2020|EPI_ISL_6944491|2020-08-19	GISAID	as indicated in sequence name
hCoV-19/Brazil/RJ-00305/2020|EPI_ISL_623108|2020-04-16	GISAID	as indicated in sequence name
hCoV-19/Brazil/RJ-00491/2020|EPI_ISL_717885|2020-10-27	GISAID	as indicated in sequence name
hCoV-19/Brazil/MG-LBIb2674/2020|EPI_ISL_5416107|2020-07-13	GISAID	as indicated in sequence name
hCoV-19/Malawi/COM-SEQ6103/2020|EPI_ISL_8889513|2020-04-05	GISAID	as indicated in sequence name
hCoV-19/Netherlands/ZH-EMC-2498/2020|EPI_ISL_1706374|2020-02-28	GISAID	as indicated in sequence name
hCoV-19/Switzerland/AG-HUG-7120/2020|EPI_ISL_415457|2020-02-29	GISAID	as indicated in sequence name
hCoV-19/Turkey/CTF_08092020_034/2020|EPI_ISL_2013326|2020-09-08	GISAID	as indicated in sequence name
hCoV-19/Turkey/HSGM-B15642/2021|EPI_ISL_3063336|2021-06-07	GISAID	as indicated in sequence name
hCoV-19/Kosovo/ChVir23112/2020|EPI_ISL_1027637|2020-12-31	GISAID	as indicated in sequence name
hCoV-19/Switzerland/BS-UHB-42490539/2020|EPI_ISL_930913|2020-10-18	GISAID	as indicated in sequence name
hCoV-19/Kazakhstan/124637/2020|EPI_ISL_1335760|2020-03-01	GISAID	as indicated in sequence name
hCoV-19/Kyrgyzstan/ChVir-35230/2020|EPI_ISL_6335247|2020-07-18	GISAID	as indicated in sequence name
hCoV-19/Lithuania/MR-LUHS-Eilnr303/2020|EPI_ISL_636862|2020-08-14	GISAID	as indicated in sequence name
hCoV-19/Lithuania/MR-LUHS-Eilnr371/2020|EPI_ISL_636875|2020-08-26	GISAID	as indicated in sequence name
hCoV-19/Lithuania/MR-LUHS-Eilnr222/2020|EPI_ISL_636847|2020-08-05	GISAID	as indicated in sequence name
hCoV-19/Lithuania/T_2110/2020|EPI_ISL_904956|2020-11-27	GISAID	as indicated in sequence name
hCoV-19/Lithuania/T_11/2020|EPI_ISL_904937|2020-09-23	GISAID	as indicated in sequence name
hCoV-19/Lithuania/LSMULKKGMMK5C56/2021|EPI_ISL_1302593|2021-02-16	GISAID	as indicated in sequence name
hCoV-19/Lithuania/S21E147/2021|EPI_ISL_2339571|2021-01-02	GISAID	as indicated in sequence name
hCoV-19/Russia/KHA-CRIE-L188V0281/2020|EPI_ISL_1363099|2020-12-17	GISAID	as indicated in sequence name
hCoV-19/Latvia/3751/2021|EPI_ISL_8403056|2021-03-15	GISAID	as indicated in sequence name
hCoV-19/Georgia/Tb-SNGS141/2021|EPI_ISL_3076906|2021-05-28	GISAID	as indicated in sequence name
hCoV-19/Georgia/Tb-sNGS428/2021|EPI_ISL_8885080|2021-04-05	GISAID	as indicated in sequence name
hCoV-19/Russia/MOW-PMVL-40/2021|EPI_ISL_1710858|2021-01-21	GISAID	as indicated in sequence name
hCoV-19/Kazakhstan/6255/2021|EPI_ISL_1341505|2021-01-06	GISAID	as indicated in sequence name
hCoV-19/HongKong/HKPU-01470/2020|EPI_ISL_1018168|2020-07-12	GISAID	as indicated in sequence name
hCoV-19/HongKong/HKU-201216-288/2020|EPI_ISL_1034604|2020-10-25	GISAID	as indicated in sequence name
hCoV-19/Russia/MOW-CSP-SK-969_S149/2020|EPI_ISL_8904092|2020-10-19	GISAID	as indicated in sequence name
hCoV-19/Singapore/1070/2020|EPI_ISL_596460|2020-10-05	GISAID	as indicated in sequence name
hCoV-19/Estonia/149357/2021|EPI_ISL_1138523|2021-01-22	GISAID	as indicated in sequence name
hCoV-19/Estonia/152468/2021|EPI_ISL_1319362|2021-02-26	GISAID	as indicated in sequence name
hCoV-19/Mongolia/62497/2020|EPI_ISL_1805717|2020-11-04	GISAID	as indicated in sequence name
hCoV-19/Australia/NSW-SAVID-4085/2020|EPI_ISL_3568416|2020-01-08	GISAID	as indicated in sequence name
hCoV-19/Brazil/RN-BA1200-240181436/2020|EPI_ISL_2241509|2020-12-27	GISAID	as indicated in sequence name
hCoV-19/Russia/KRS-RII-MH16212S/2021|EPI_ISL_1919550|2021-02-18	GISAID	as indicated in sequence name
hCoV-19/Greece/6075/2020|EPI_ISL_2312609|2020-07-22	GISAID	as indicated in sequence name
hCoV-19/Romania/ROSV_2492/2020|EPI_ISL_491058|2020-04-16	GISAID	as indicated in sequence name
hCoV-19/NorthernIreland/NIRE-10918B/2020|EPI_ISL_652319|2020-10-20	GISAID	as indicated in sequence name
hCoV-19/Portugal/PT1629/2020|EPI_ISL_693629|2020-07-12	GISAID	as indicated in sequence name
hCoV-19/England/PHEC-1B05D/2020|EPI_ISL_2737705|2020-02-16	GISAID	as indicated in sequence name
hCoV-19/Belgium/ULG-10179/2020|EPI_ISL_455967|2020-05-09	GISAID	as indicated in sequence name
hCoV-19/Guatemala/ASI01035/2020|EPI_ISL_3333121|2020-06-18	GISAID	as indicated in sequence name
hCoV-19/Nigeria/OY633-CV189/2020|EPI_ISL_527914|2020-06-16	GISAID	as indicated in sequence name
hCoV-19/Guatemala/19524/2020|EPI_ISL_837585|2020-07-10	GISAID	as indicated in sequence name
hCoV-19/Belize/BZ-CML-TCMC-BZ019-1220/2020|EPI_ISL_1822775|2020-12-07	GISAID	as indicated in sequence name
hCoV-19/CanaryIslands/CN-IBV-97006490/2020|EPI_ISL_561370|2020-03-26	GISAID	as indicated in sequence name
hCoV-19/Ecuador/USFQ-208/2020|EPI_ISL_539783|2020-06-15	GISAID	as indicated in sequence name
hCoV-19/Scotland/EDB1340/2020|EPI_ISL_433437|2020-04-10	GISAID	as indicated in sequence name
hCoV-19/Beijing/DT-travelUK01/2020|EPI_ISL_452355|2020-03-22	GISAID	as indicated in sequence name
hCoV-19/Ghana/WACCBIP-GS380/2020|EPI_ISL_1255248|2020-07-17	GISAID	as indicated in sequence name
hCoV-19/Norway/2700/2020|EPI_ISL_4275132|2020-06-02	GISAID	as indicated in sequence name
hCoV-19/Norway/2781/2020|EPI_ISL_493352|2020-06-22	GISAID	as indicated in sequence name
hCoV-19/SouthAfrica/NICD-N19867/2020|EPI_ISL_6693458|2020-07-07	GISAID	as indicated in sequence name
hCoV-19/Iceland/11181/2021|EPI_ISL_3930137|2021-01-26	GISAID	as indicated in sequence name
hCoV-19/Poland/NIPH-NIH-05/2020|EPI_ISL_882960|2020-10-29	GISAID	as indicated in sequence name
hCoV-19/Djibouti/NAMRU3_DZ10/2020|EPI_ISL_2860889|2020-11-23	GISAID	as indicated in sequence name
hCoV-19/Bangladesh/CHRF-0231/2020|EPI_ISL_1752695|2020-11-18	GISAID	as indicated in sequence name
hCoV-19/Bangladesh/CHRF-0202/2020|EPI_ISL_1469984|2020-10-19	GISAID	as indicated in sequence name
hCoV-19/Bangladesh/CHRF-0098/2020|EPI_ISL_906106|2020-12-19	GISAID	as indicated in sequence name
hCoV-19/NewZealand/20CV0600/2020|EPI_ISL_682281|2020-11-21	GISAID	as indicated in sequence name
hCoV-19/Bangladesh/CHRF-0114/2020|EPI_ISL_906112|2020-12-09	GISAID	as indicated in sequence name
hCoV-19/Bangladesh/BCSIR-NILMRC_421/2020|EPI_ISL_603243|2020-10-10	GISAID	as indicated in sequence name
hCoV-19/Bangladesh/CHRF-0139/2021|EPI_ISL_1360415|2021-01-16	GISAID	as indicated in sequence name
hCoV-19/Bolivia/26947/2020|EPI_ISL_837567|2020-05-16	GISAID	as indicated in sequence name
hCoV-19/Turkey/HSGM-201206/2020|EPI_ISL_814084|2020-06-07	GISAID	as indicated in sequence name
hCoV-19/Georgia/Tb-SNGS043/2021|EPI_ISL_1791055|2021-02-28	GISAID	as indicated in sequence name
hCoV-19/Turkey/IST-GLAB-120/2020|EPI_ISL_735268|2020-04-30	GISAID	as indicated in sequence name
hCoV-19/Kazakhstan/KZY-CSP-9235_S10/2020|EPI_ISL_8907901|2020-06-18	GISAID	as indicated in sequence name
hCoV-19/Australia/VIC10663/2020|EPI_ISL_563024|2020-09-04	GISAID	as indicated in sequence name
hCoV-19/Australia/VIC8561/2020|EPI_ISL_5298853|2020-08-17	GISAID	as indicated in sequence name
hCoV-19/India/KL-GENESCOV01359/2021|EPI_ISL_7215553|2021-01-01	GISAID	as indicated in sequence name
hCoV-19/Thailand/A21947/2020|EPI_ISL_3892167|2020-11-23	GISAID	as indicated in sequence name
hCoV-19/Azerbaijan/Aghayev-01/2021|EPI_ISL_882637|2021-01-02	GISAID	as indicated in sequence name
hCoV-19/Argentina/PAIS-G0004/2020|EPI_ISL_792528|2020-03-31	GISAID	as indicated in sequence name
hCoV-19/BosniaandHerzegovina/01-Livno/2020|EPI_ISL_462753|2020-05-27	GISAID	as indicated in sequence name
hCoV-19/England/NOTT-112662/2020|EPI_ISL_490561|2020-07-05	GISAID	as indicated in sequence name
hCoV-19/Madagascar/IPM-10239/2020|EPI_ISL_3716414|2020-05-20	GISAID	as indicated in sequence name
hCoV-19/Russia/SPE-CSP-344_S8/2020|EPI_ISL_8907791|2020-06-11	GISAID	as indicated in sequence name
hCoV-19/Ecuador/UEES-ECU424/2020|EPI_ISL_1443645|2020-09-06	GISAID	as indicated in sequence name
hCoV-19/NewZealand/20CV0498/2020|EPI_ISL_622826|2020-10-25	GISAID	as indicated in sequence name
hCoV-19/Uzbekistan/Tashkent-CGB-05/2020|EPI_ISL_1402425|2020-10-14	GISAID	as indicated in sequence name
hCoV-19/Ecuador/UEES-ECU628/2020|EPI_ISL_1443654|2020-12-09	GISAID	as indicated in sequence name
hCoV-19/Ecuador/UEES-ECU662/2020|EPI_ISL_1443662|2020-12-21	GISAID	as indicated in sequence name
hCoV-19/Peru/LIM-UPCH-1098/2020|EPI_ISL_5148086|2020-10-14	GISAID	as indicated in sequence name
hCoV-19/CzechRepublic/NRL-7913/2020|EPI_ISL_541336|2020-07-27	GISAID	as indicated in sequence name
hCoV-19/CostaRica/INC-0105/2020|EPI_ISL_682246|2020-07-17	GISAID	as indicated in sequence name
hCoV-19/Portugal/IGC4549/2020|EPI_ISL_491262|2020-06-12	GISAID	as indicated in sequence name
hCoV-19/SouthAfrica/KRISP-0151/2020|EPI_ISL_467501|2020-06-01	GISAID	as indicated in sequence name
hCoV-19/SouthAfrica/Tygerberg_194/2020|EPI_ISL_3068097|2020-05-06	GISAID	as indicated in sequence name
hCoV-19/SouthAfrica/Tygerberg_73/2020|EPI_ISL_3068078|2020-04-17	GISAID	as indicated in sequence name
hCoV-19/Zambia/ZMB-31124/2020|EPI_ISL_2803366|2020-06-28	GISAID	as indicated in sequence name
hCoV-19/Zimbabwe/ZW-6996/2020|EPI_ISL_644805|2020-05-01	GISAID	as indicated in sequence name
hCoV-19/Zimbabwe/ZW-28979/2020|EPI_ISL_1191818|2020-09-01	GISAID	as indicated in sequence name
hCoV-19/Zambia/ZMB-37084/2020|EPI_ISL_977449|2020-07-21	GISAID	as indicated in sequence name
hCoV-19/Zambia/ZMB-45393/2020|EPI_ISL_2803511|2020-08-22	GISAID	as indicated in sequence name
hCoV-19/Romania/SV_SJU_24655/2020|EPI_ISL_7604719|2020-10-17	GISAID	as indicated in sequence name
hCoV-19/Bolivia/26956/2020|EPI_ISL_837574|2020-05-01	GISAID	as indicated in sequence name
hCoV-19/Latvia/038/2020|EPI_ISL_486421|2020-04-27	GISAID	as indicated in sequence name
hCoV-19/Latvia/030/2020|EPI_ISL_486413|2020-05-10	GISAID	as indicated in sequence name
hCoV-19/Latvia/054/2020|EPI_ISL_486438|2020-05-28	GISAID	as indicated in sequence name
hCoV-19/UnitedArabEmirates/0404/2020|EPI_ISL_698579|2020-05-15	GISAID	as indicated in sequence name
hCoV-19/Canada/SK-NML-1576/2020|EPI_ISL_2883078|2020-09-26	GISAID	as indicated in sequence name
hCoV-19/India/OR-ILSCV31185/2020|EPI_ISL_481147|2020-05-24	GISAID	as indicated in sequence name
hCoV-19/HongKong/HKU-201216-265/2020|EPI_ISL_1034664|2020-09-21	GISAID	as indicated in sequence name
hCoV-19/India/MH-ACTREC-632/2020|EPI_ISL_700265|2020-09-12	GISAID	as indicated in sequence name
hCoV-19/Singapore/1132/2020|EPI_ISL_626643|2020-10-31	GISAID	as indicated in sequence name
hCoV-19/Brunei/6/2020|EPI_ISL_962877|2020-12-28	GISAID	as indicated in sequence name
hCoV-19/Singapore/1073/2020|EPI_ISL_596463|2020-09-30	GISAID	as indicated in sequence name
hCoV-19/Malaysia/IMR-WI093/2020|EPI_ISL_718268|2020-07-31	GISAID	as indicated in sequence name
hCoV-19/Malaysia/IMR-WI147/2020|EPI_ISL_718282|2020-09-10	GISAID	as indicated in sequence name
hCoV-19/Malaysia/IMR-WI205/2020|EPI_ISL_718310|2020-09-29	GISAID	as indicated in sequence name
hCoV-19/Malaysia/IMR-WI123/2020|EPI_ISL_718277|2020-08-16	GISAID	as indicated in sequence name
hCoV-19/Malaysia/IMR-WI112/2020|EPI_ISL_718271|2020-08-13	GISAID	as indicated in sequence name
hCoV-19/Malaysia/IMR-WI132/2020|EPI_ISL_718280|2020-12-19	GISAID	as indicated in sequence name
hCoV-19/Singapore/965/2020|EPI_ISL_548974|2020-09-13	GISAID	as indicated in sequence name
hCoV-19/Reunion/PIMIT_AA040/2021|EPI_ISL_1629406|2021-01-20	GISAID	as indicated in sequence name
hCoV-19/Brunei/1/2021|EPI_ISL_1122419|2021-01-27	GISAID	as indicated in sequence name
hCoV-19/India/KL-GENESCOV01859/2021|EPI_ISL_7217524|2021-01-23	GISAID	as indicated in sequence name
hCoV-19/India/KL-GENESCOV02337/2021|EPI_ISL_7218649|2021-02-04	GISAID	as indicated in sequence name
hCoV-19/India/KL-GENESCOV02858/2021|EPI_ISL_7219820|2021-02-24	GISAID	as indicated in sequence name
hCoV-19/Singapore/262/2021|EPI_ISL_1252452|2021-03-08	GISAID	as indicated in sequence name
hCoV-19/Australia/NSW1452/2020|EPI_ISL_845788|2020-11-25	GISAID	as indicated in sequence name
hCoV-19/Portugal/PT0304/2020|EPI_ISL_454020|2020-03-14	GISAID	as indicated in sequence name
hCoV-19/Madagascar/IPM-24673/2020|EPI_ISL_3716552|2020-07-25	GISAID	as indicated in sequence name
hCoV-19/Switzerland/BL-ETHZ-451006/2021|EPI_ISL_1002793|2021-01-11	GISAID	as indicated in sequence name
hCoV-19/Turkey/13-Ankara-GUMV-48663/2020|EPI_ISL_984736|2020-11-14	GISAID	as indicated in sequence name
hCoV-19/Turkey/Ankara_GUMV_18121/2020|EPI_ISL_730574|2020-08-11	GISAID	as indicated in sequence name
hCoV-19/Italy/LIG-111980-015-01/2020|EPI_ISL_3800804|2020-07-03	GISAID	as indicated in sequence name
hCoV-19/Peru/LIM-UPCH-1599/2020|EPI_ISL_8889654|2020-09-04	GISAID	as indicated in sequence name
hCoV-19/NorthMacedonia/7245/2020|EPI_ISL_516430|2020-07-14	GISAID	as indicated in sequence name
hCoV-19/Russia/OMS-ORINFI-9295S/2020|EPI_ISL_569793|2020-07-25	GISAID	as indicated in sequence name
hCoV-19/Hebei/IVDC-02-05/2021|EPI_ISL_796015|2021-01-02	GISAID	as indicated in sequence name
hCoV-19/Hebei/IVDC-03-01/2021|EPI_ISL_796016|2021-01-03	GISAID	as indicated in sequence name
hCoV-19/Italy/CAM-TIGEM-499/2020|EPI_ISL_778799|2020-06-27	GISAID	as indicated in sequence name
hCoV-19/Bulgaria/21BG-NC_A000009/2020|EPI_ISL_2081878|2020-07-08	GISAID	as indicated in sequence name
hCoV-19/Bulgaria/21BG-NC_A000007/2020|EPI_ISL_2081876|2020-08-24	GISAID	as indicated in sequence name
hCoV-19/Colombia/NAR-INS-IP004/2020|EPI_ISL_791093|2020-12-08	GISAID	as indicated in sequence name
hCoV-19/England/CAMC-946A34/2020|EPI_ISL_556958|2020-07-14	GISAID	as indicated in sequence name
hCoV-19/NorthernIreland/QEUH-5E542E/2020|EPI_ISL_533305|2020-06-17	GISAID	as indicated in sequence name
hCoV-19/NorthernIreland/NIRE-FF0B9/2020|EPI_ISL_488876|2020-06-01	GISAID	as indicated in sequence name
hCoV-19/NorthernIreland/NIRE-106C23/2020|EPI_ISL_501063|2020-05-18	GISAID	as indicated in sequence name
hCoV-19/Sweden/20-52284/2020|EPI_ISL_534234|2020-07-02	GISAID	as indicated in sequence name
hCoV-19/Canada/QC-1nIFO-S6063954IA/2020|EPI_ISL_7685833|2020-10-06	GISAID	as indicated in sequence name
hCoV-19/Canada/Qc-JUS-W217053799/2020|EPI_ISL_1400682|2020-10-17	GISAID	as indicated in sequence name
hCoV-19/SouthAfrica/KRISP-0125/2020|EPI_ISL_467477|2020-05-13	GISAID	as indicated in sequence name
hCoV-19/Azerbaijan/RRCEM-sp_3/2021|EPI_ISL_1138969|2021-01-18	GISAID	as indicated in sequence name
hCoV-19/NorthernIreland/QEUH-5FF88F/2020|EPI_ISL_533266|2020-06-27	GISAID	as indicated in sequence name
hCoV-19/Ghana/NMIMR-NTRA-8993/2020|EPI_ISL_1018099|2020-11-06	GISAID	as indicated in sequence name
hCoV-19/Ghana/WACCBIP-GS373/2020|EPI_ISL_1255245|2020-07-07	GISAID	as indicated in sequence name
hCoV-19/Norway/2756/2020|EPI_ISL_2491435|2020-06-12	GISAID	as indicated in sequence name
hCoV-19/Ghana/WACCBIP-GS181/2020|EPI_ISL_1255114|2020-08-06	GISAID	as indicated in sequence name
hCoV-19/SouthAfrica/KRISP-K002850/2020|EPI_ISL_602666|2020-08-28	GISAID	as indicated in sequence name
hCoV-19/SouthAfrica/NHLS-UCT-GS-1098/2020|EPI_ISL_1040682|2020-11-03	GISAID	as indicated in sequence name
hCoV-19/Taiwan/NTU30/2020|EPI_ISL_534336|2020-08-11	GISAID	as indicated in sequence name
hCoV-19/SouthAfrica/KRISP-CH01110224/2020|EPI_ISL_736986|2020-11-25	GISAID	as indicated in sequence name
hCoV-19/SouthAfrica/KRISP-K003688/2020|EPI_ISL_602870|2020-10-05	GISAID	as indicated in sequence name
hCoV-19/Botswana/BOT76140/2020|EPI_ISL_1677702|2020-12-24	GISAID	as indicated in sequence name
hCoV-19/Botswana/BOT78739/2020|EPI_ISL_1677705|2020-12-31	GISAID	as indicated in sequence name
hCoV-19/SouthAfrica/KRISP-K003990/2020|EPI_ISL_634978|2020-09-25	GISAID	as indicated in sequence name
hCoV-19/SouthAfrica/KRISP-K002502/2020|EPI_ISL_535399|2020-08-05	GISAID	as indicated in sequence name
hCoV-19/Iraq/Thi-Qar-7/2021|EPI_ISL_2931137|2021-04-27	GISAID	as indicated in sequence name
hCoV-19/Qatar/QA-QU_19-1-B9/2021|EPI_ISL_1713946|2021-02-13	GISAID	as indicated in sequence name
hCoV-19/Iran/NIC-10-1/2021|EPI_ISL_8754003|2021-06-25	GISAID	as indicated in sequence name
hCoV-19/Mexico/GUA-InDRE_FB14824_S2083/2021|EPI_ISL_2283722|2021-05-06	GISAID	as indicated in sequence name
hCoV-19/Iran/NIC-18-2/2021|EPI_ISL_8754012|2021-07-01	GISAID	as indicated in sequence name
hCoV-19/Iran/NIC-T1/2021|EPI_ISL_8753996|2021-08-08	GISAID	as indicated in sequence name
hCoV-19/Finland/THL-202118129/2021|EPI_ISL_2645012|2021-05-11	GISAID	as indicated in sequence name
hCoV-19/Croatia/5767/2021|EPI_ISL_2802051|2021-05-22	GISAID	as indicated in sequence name
hCoV-19/BosniaandHerzegovina/VFS-UNSA-LMGFI027/2021|EPI_ISL_1016843|2021-01-28	GISAID	as indicated in sequence name
hCoV-19/Switzerland/BL-ETHZ-600549/2021|EPI_ISL_2019085|2021-04-26	GISAID	as indicated in sequence name
hCoV-19/BosniaandHerzegovina/141255/2021|EPI_ISL_2790410|2021-04-07	GISAID	as indicated in sequence name
hCoV-19/Slovenia/280072/2021|EPI_ISL_2886894|2021-06-03	GISAID	as indicated in sequence name
hCoV-19/Croatia/5161/2021|EPI_ISL_2674796|2021-05-12	GISAID	as indicated in sequence name
hCoV-19/Croatia/4872/2021|EPI_ISL_2674531|2021-05-03	GISAID	as indicated in sequence name
hCoV-19/BosniaandHerzegovina/EL281/2021|EPI_ISL_2029260|2021-05-04	GISAID	as indicated in sequence name
hCoV-19/BosniaandHerzegovina/KCUS32936/2021|EPI_ISL_1300656|2021-03-15	GISAID	as indicated in sequence name
hCoV-19/Slovenia/17-041918-CE/2021|EPI_ISL_2273327|2021-04-13	GISAID	as indicated in sequence name
hCoV-19/BosniaandHerzegovina/KCUS28698/2021|EPI_ISL_1240074|2021-03-08	GISAID	as indicated in sequence name
hCoV-19/Serbia/Belgrade-1937551502/2021|EPI_ISL_1654815|2021-02-15	GISAID	as indicated in sequence name
hCoV-19/Croatia/4157/2021|EPI_ISL_2658876|2021-04-17	GISAID	as indicated in sequence name
hCoV-19/Slovakia/UVZ_PL14_G9_9072/2021|EPI_ISL_1749594|2021-04-06	GISAID	as indicated in sequence name
hCoV-19/Croatia/1491/2021|EPI_ISL_1904547|2021-03-05	GISAID	as indicated in sequence name
hCoV-19/Croatia/419/2021|EPI_ISL_1201025|2021-02-16	GISAID	as indicated in sequence name
hCoV-19/Austria/CeMM12337/2021|EPI_ISL_2985407|2021-06-17	GISAID	as indicated in sequence name
hCoV-19/Greece/160805/2021|EPI_ISL_2369930|2021-03-17	GISAID	as indicated in sequence name
hCoV-19/Greece/184691/2021|EPI_ISL_2302152|2021-04-24	GISAID	as indicated in sequence name
hCoV-19/Greece/123646/2021|EPI_ISL_2343333|2021-02-18	GISAID	as indicated in sequence name
hCoV-19/UnitedArabEmirates/3806/2020|EPI_ISL_859852|2020-11-16	GISAID	as indicated in sequence name
hCoV-19/Slovakia/UKBA-3691/2021|EPI_ISL_2894488|2021-06-21	GISAID	as indicated in sequence name
hCoV-19/Portugal/PT5106/2021|EPI_ISL_1494775|2021-02-24	GISAID	as indicated in sequence name
hCoV-19/Slovakia/9355/2021|EPI_ISL_2397252|2021-04-16	GISAID	as indicated in sequence name
hCoV-19/Belgium/rega-10655/2021|EPI_ISL_2877592|2021-05-02	GISAID	as indicated in sequence name
hCoV-19/Slovakia/UVZ_PL21_C8_12194/2021|EPI_ISL_2688062|2021-05-31	GISAID	as indicated in sequence name
hCoV-19/Slovenia/17-015630-KR/2021|EPI_ISL_1266445|2021-03-04	GISAID	as indicated in sequence name
hCoV-19/Austria/CeMM5301/2021|EPI_ISL_1495429|2021-02-15	GISAID	as indicated in sequence name
hCoV-19/Austria/CeMM11618/2021|EPI_ISL_2657501|2021-06-01	GISAID	as indicated in sequence name
hCoV-19/Germany/SN-RKI-I-057381/2021|EPI_ISL_1441085|2021-03-17	GISAID	as indicated in sequence name
hCoV-19/CzechRepublic/UKDD-U107094/2021|EPI_ISL_2228126|2021-02-25	GISAID	as indicated in sequence name
hCoV-19/Ukraine/HCL021165879401/2021|EPI_ISL_4260432|2021-05-21	GISAID	as indicated in sequence name
hCoV-19/CzechRepublic/NRL_4447/2021|EPI_ISL_2438966|2021-03-11	GISAID	as indicated in sequence name
hCoV-19/Iceland/11720/2021|EPI_ISL_3930702|2021-05-01	GISAID	as indicated in sequence name
hCoV-19/Iceland/11739/2021|EPI_ISL_3930721|2021-05-02	GISAID	as indicated in sequence name
hCoV-19/Iceland/11776/2021|EPI_ISL_3930758|2021-05-10	GISAID	as indicated in sequence name
hCoV-19/Iceland/11521/2021|EPI_ISL_3930503|2021-04-17	GISAID	as indicated in sequence name
hCoV-19/Iceland/11573/2021|EPI_ISL_3930555|2021-04-19	GISAID	as indicated in sequence name
hCoV-19/Slovenia/5C-023773-KP/2021|EPI_ISL_2162754|2021-04-28	GISAID	as indicated in sequence name
hCoV-19/Ukraine/31-62149/2021|EPI_ISL_3262130|2021-06-08	GISAID	as indicated in sequence name
hCoV-19/Georgia/Tb-SNGS410/2021|EPI_ISL_3804547|2021-06-03	GISAID	as indicated in sequence name
hCoV-19/Netherlands/FL-RIVM-42270/2021|EPI_ISL_2981068|2021-06-13	GISAID	as indicated in sequence name
hCoV-19/Slovakia/UKBA-1114/2021|EPI_ISL_959627|2021-01-28	GISAID	as indicated in sequence name
hCoV-19/Ireland/CN-NVRL-M31IRL15207/2021|EPI_ISL_2612844|2021-05-31	GISAID	as indicated in sequence name
hCoV-19/Sweden/SUS0002061/2021|EPI_ISL_2350223|2021-05-17	GISAID	as indicated in sequence name
hCoV-19/Slovakia/UKBA-1204/2021|EPI_ISL_959622|2021-01-21	GISAID	as indicated in sequence name
hCoV-19/CanaryIslands/CN-HUGCDN-02075441-07/2021|EPI_ISL_4274487|2021-07-19	GISAID	as indicated in sequence name
hCoV-19/Slovakia/MDX-10-56/2021|EPI_ISL_2774093|2021-06-16	GISAID	as indicated in sequence name
hCoV-19/Algeria/43053/2021|EPI_ISL_3718527|2021-06-02	GISAID	as indicated in sequence name
hCoV-19/FrenchGuiana/IPG2021470/2021|EPI_ISL_2426978|2021-05-19	GISAID	as indicated in sequence name
hCoV-19/Germany/NW-RKI-I-128103/2021|EPI_ISL_2111706|2021-04-27	GISAID	as indicated in sequence name
hCoV-19/Germany/NW-RKI-I-173174/2021|EPI_ISL_2472346|2021-06-01	GISAID	as indicated in sequence name
hCoV-19/Germany/un-RKI-I-124820/2021|EPI_ISL_2109658|2021-04-20	GISAID	as indicated in sequence name
hCoV-19/Algeria/60136/2021|EPI_ISL_5052204|2021-07-17	GISAID	as indicated in sequence name
hCoV-19/Algeria/61403/2021|EPI_ISL_5052203|2021-07-22	GISAID	as indicated in sequence name
hCoV-19/Slovakia/UKBA-1680/2021|EPI_ISL_1239407|2021-02-22	GISAID	as indicated in sequence name
hCoV-19/France/ARA-HCL990000288471/2021|EPI_ISL_2289694|2021-05-11	GISAID	as indicated in sequence name
hCoV-19/FrenchGuiana/IPP10203/2021|EPI_ISL_1821627|2021-03-26	GISAID	as indicated in sequence name
hCoV-19/Guadeloupe/IPP09283/2021|EPI_ISL_1700594|2021-03-30	GISAID	as indicated in sequence name
hCoV-19/Slovakia/UVZ_PL15_C12_10598/2021|EPI_ISL_2276065|2021-05-12	GISAID	as indicated in sequence name
hCoV-19/Slovakia/UVZ_PL16_E7_10387/2021|EPI_ISL_2448834|2021-05-08	GISAID	as indicated in sequence name
hCoV-19/Switzerland/VD-33751056/2021|EPI_ISL_1622125|2021-04-02	GISAID	as indicated in sequence name
hCoV-19/Switzerland/SO-ETHZ-33314006/2021|EPI_ISL_3007598|2021-06-28	GISAID	as indicated in sequence name
hCoV-19/Switzerland/VS-ICH-2210629133/2021|EPI_ISL_2731288|2021-06-13	GISAID	as indicated in sequence name
hCoV-19/France/GES-IPP11852/2021|EPI_ISL_2293272|2021-05-04	GISAID	as indicated in sequence name
hCoV-19/Austria/CeMM9124/2021|EPI_ISL_2324360|2021-05-05	GISAID	as indicated in sequence name
hCoV-19/Austria/CeMM4078/2021|EPI_ISL_1117862|2021-02-12	GISAID	as indicated in sequence name
hCoV-19/Russia/SPE-RII-MH17280S/2021|EPI_ISL_2385258|2021-04-23	GISAID	as indicated in sequence name
hCoV-19/Moldova/un-ChVir25720/2021|EPI_ISL_2894993|2021-04-03	GISAID	as indicated in sequence name
hCoV-19/Switzerland/ZH-UZH-IMV-3ba49845/2021|EPI_ISL_2420367|2021-05-23	GISAID	as indicated in sequence name
hCoV-19/Latvia/3191/2021|EPI_ISL_8174889|2021-06-30	GISAID	as indicated in sequence name
hCoV-19/CzechRepublic/NRL_7536_21/2021|EPI_ISL_2324997|2021-05-05	GISAID	as indicated in sequence name
hCoV-19/Germany/SN-RKI-I-018973/2021|EPI_ISL_1149135|2021-02-02	GISAID	as indicated in sequence name
hCoV-19/CzechRepublic/NRL_5443_21/2021|EPI_ISL_2002120|2021-03-24	GISAID	as indicated in sequence name
hCoV-19/CzechRepublic/NRL_9238/2021|EPI_ISL_3152849|2021-06-08	GISAID	as indicated in sequence name
hCoV-19/Austria/CeMM8481/2021|EPI_ISL_2137278|2021-04-19	GISAID	as indicated in sequence name
hCoV-19/Croatia/3252/2021|EPI_ISL_2658112|2021-04-06	GISAID	as indicated in sequence name
hCoV-19/Croatia/HRV000_207/2021|EPI_ISL_1195675|2021-01-21	GISAID	as indicated in sequence name
hCoV-19/Slovakia/srUVZ_PL2_G9/2021|EPI_ISL_1524311|2021-03-03	GISAID	as indicated in sequence name
hCoV-19/Denmark/DCGC-42654/2021|EPI_ISL_1022932|2021-02-08	GISAID	as indicated in sequence name
hCoV-19/CzechRepublic/NRL_7414/2021|EPI_ISL_2323218|2021-04-30	GISAID	as indicated in sequence name
hCoV-19/CzechRepublic/NRL_9258/2021|EPI_ISL_3152868|2021-05-28	GISAID	as indicated in sequence name
hCoV-19/Austria/CeMM8622/2021|EPI_ISL_2232780|2021-04-26	GISAID	as indicated in sequence name
hCoV-19/CzechRepublic/KNL_2021-060110345/2021|EPI_ISL_4060253|2021-06-03	GISAID	as indicated in sequence name
hCoV-19/Germany/TH-RKI-I-017570/2021|EPI_ISL_1147732|2021-02-09	GISAID	as indicated in sequence name
hCoV-19/Montenegro/CO-00357_MNE000_2209982102/2021|EPI_ISL_3550692|2021-06-06	GISAID	as indicated in sequence name
hCoV-19/CzechRepublic/NRL_238/2021|EPI_ISL_850683|2021-01-04	GISAID	as indicated in sequence name
hCoV-19/Austria/CeMM9629/2021|EPI_ISL_2485125|2021-05-24	GISAID	as indicated in sequence name
hCoV-19/England/CAMC-14E51BC/2021|EPI_ISL_1653601|2021-04-05	GISAID	as indicated in sequence name
hCoV-19/Slovakia/CeMM4344/2021|EPI_ISL_1495250|2021-02-05	GISAID	as indicated in sequence name
hCoV-19/Ireland/KY-NVRL-21IRL57782/2021|EPI_ISL_2132129|2021-04-23	GISAID	as indicated in sequence name
hCoV-19/Slovenia/17-039298-KR/2021|EPI_ISL_2789033|2021-06-18	GISAID	as indicated in sequence name
hCoV-19/Slovakia/UKBA-804/2021|EPI_ISL_831669|2021-01-11	GISAID	as indicated in sequence name
hCoV-19/Switzerland/SO-UHB-42730305/2021|EPI_ISL_1747565|2021-03-01	GISAID	as indicated in sequence name
hCoV-19/Germany/BW-RKI-I-047141/2021|EPI_ISL_1354566|2021-03-08	GISAID	as indicated in sequence name
hCoV-19/Kosovo/un-ChVir25887_21/2021|EPI_ISL_3505801|2021-07-01	GISAID	as indicated in sequence name
hCoV-19/Ukraine/HCL021165913401/2021|EPI_ISL_4260386|2021-03-26	GISAID	as indicated in sequence name
hCoV-19/CzechRepublic/NRL_5523/2021|EPI_ISL_2380282|2021-03-28	GISAID	as indicated in sequence name
hCoV-19/Slovakia/UVZ_PL15_H9_9924/2021|EPI_ISL_2448765|2021-05-01	GISAID	as indicated in sequence name
hCoV-19/Slovakia/UVZ_PL22_E8_12551/2021|EPI_ISL_2688154|2021-05-27	GISAID	as indicated in sequence name
hCoV-19/CzechRepublic/UKDD-KNL-2021-050130141/2021|EPI_ISL_2919985|2021-05-17	GISAID	as indicated in sequence name
hCoV-19/Ukraine/MN908947-12-142692/2021|EPI_ISL_1298479|2021-02-22	GISAID	as indicated in sequence name
hCoV-19/NorthernIreland/NIRE-001396/2021|EPI_ISL_1976498|2021-03-30	GISAID	as indicated in sequence name
hCoV-19/Poland/86SNR21_wsserze/2021|EPI_ISL_3251609|2021-07-16	GISAID	as indicated in sequence name
hCoV-19/Mongolia/WOR12903A1202_3002951740_202103671_2-4902555/2021|EPI_ISL_7017663|2021-04-08	GISAID	as indicated in sequence name
hCoV-19/Mongolia/WOR12903A1274_3002951718_202103649_2-4927386/2021|EPI_ISL_7017699|2021-07-29	GISAID	as indicated in sequence name
hCoV-19/Mongolia/10011661/2021|EPI_ISL_8483007|2021-08-08	GISAID	as indicated in sequence name
hCoV-19/Croatia/6747/2021|EPI_ISL_3061332|2021-06-21	GISAID	as indicated in sequence name
hCoV-19/HongKong/CM21000318-2/2021|EPI_ISL_5937321|2021-04-13	GISAID	as indicated in sequence name
hCoV-19/Germany/NW-RKI-I-153434/2021|EPI_ISL_2264672|2021-05-10	GISAID	as indicated in sequence name
hCoV-19/Italy/VEN-IZSVe-21RS1737-11_VI/2021|EPI_ISL_3006792|2021-07-02	GISAID	as indicated in sequence name
hCoV-19/Greece/20636/2021|EPI_ISL_3545415|2021-07-08	GISAID	as indicated in sequence name
hCoV-19/HongKong/HKPU-11852/2021|EPI_ISL_2443057|2021-06-04	GISAID	as indicated in sequence name
hCoV-19/Libya/MZ054864/2021|EPI_ISL_8064591|2021-02-17	GISAID	as indicated in sequence name
hCoV-19/Estonia/16760408/2021|EPI_ISL_3665840|2021-06-12	GISAID	as indicated in sequence name
hCoV-19/Estonia/16775641/2021|EPI_ISL_3087620|2021-06-02	GISAID	as indicated in sequence name
hCoV-19/Austria/CeMM5362/2021|EPI_ISL_2324196|2021-03-01	GISAID	as indicated in sequence name
hCoV-19/Austria/CeMM6573/2021|EPI_ISL_1678582|2021-03-17	GISAID	as indicated in sequence name
hCoV-19/CzechRepublic/UKDD-MUNL-U-124554/2021|EPI_ISL_2885519|2021-04-07	GISAID	as indicated in sequence name
hCoV-19/Poland/0950WSN2021_wsseol/2021|EPI_ISL_2776154|2021-06-16	GISAID	as indicated in sequence name
hCoV-19/Slovakia/UKBA-3592/2021|EPI_ISL_2802021|2021-06-07	GISAID	as indicated in sequence name
hCoV-19/Iceland/7098/2021|EPI_ISL_3926067|2021-07-07	GISAID	as indicated in sequence name
hCoV-19/Switzerland/ZH-ETHZ-33252595/2021|EPI_ISL_2938466|2021-06-21	GISAID	as indicated in sequence name
hCoV-19/Georgia/Tb-SNGS2046/2021|EPI_ISL_7814119|2021-11-16	GISAID	as indicated in sequence name
hCoV-19/Georgia/Tb-SNGS686/2021|EPI_ISL_3901561|2021-07-29	GISAID	as indicated in sequence name
hCoV-19/Slovakia/8486/2021|EPI_ISL_2380208|2021-03-31	GISAID	as indicated in sequence name
hCoV-19/CzechRepublic/NRL_4867/2021|EPI_ISL_1588522|2021-03-18	GISAID	as indicated in sequence name
hCoV-19/Azerbaijan/Aghayev-11/2021|EPI_ISL_2161032|2021-02-07	GISAID	as indicated in sequence name
hCoV-19/Hungary/7337_24/2021|EPI_ISL_1447319|2021-02-15	GISAID	as indicated in sequence name
hCoV-19/Thailand/A21925/2021|EPI_ISL_3892111|2021-03-20	GISAID	as indicated in sequence name
hCoV-19/Hungary/7119_2/2021|EPI_ISL_1195203|2021-01-27	GISAID	as indicated in sequence name
hCoV-19/CzechRepublic/NRL_10074/2021|EPI_ISL_3940495|2021-06-19	GISAID	as indicated in sequence name
hCoV-19/Sweden/01_SE100_21CS501856/2021|EPI_ISL_6564478|2021-04-25	GISAID	as indicated in sequence name
hCoV-19/Austria/CeMM3732/2021|EPI_ISL_1008352|2021-01-30	GISAID	as indicated in sequence name
hCoV-19/Slovakia/UKBA-2016/2021|EPI_ISL_1310827|2021-03-15	GISAID	as indicated in sequence name
hCoV-19/Slovakia/9367/2021|EPI_ISL_2455077|2021-04-19	GISAID	as indicated in sequence name
hCoV-19/CzechRepublic/NRL_3231_21/2021|EPI_ISL_1315048|2021-02-07	GISAID	as indicated in sequence name
hCoV-19/CzechRepublic/NRL_1282_21/2021|EPI_ISL_1261191|2021-01-13	GISAID	as indicated in sequence name
hCoV-19/CzechRepublic/NRL_1877_21/2021|EPI_ISL_1321358|2021-01-26	GISAID	as indicated in sequence name
hCoV-19/Slovakia/10744/2021|EPI_ISL_2687683|2021-05-17	GISAID	as indicated in sequence name
hCoV-19/Slovakia/UKBA-2594/2021|EPI_ISL_1547904|2021-03-25	GISAID	as indicated in sequence name
hCoV-19/Slovenia/21-5886/2021|EPI_ISL_2032121|2021-03-12	GISAID	as indicated in sequence name
hCoV-19/Thailand/A21915/2021|EPI_ISL_3892088|2021-01-21	GISAID	as indicated in sequence name
hCoV-19/Slovakia/UKBA-1627/2021|EPI_ISL_1239382|2021-02-17	GISAID	as indicated in sequence name
hCoV-19/Iceland/11301/2021|EPI_ISL_3930255|2021-03-16	GISAID	as indicated in sequence name
hCoV-19/Oman/5219580/2021|EPI_ISL_2925623|2021-04-13	GISAID	as indicated in sequence name
hCoV-19/Oman/rega-OM-65/2021|EPI_ISL_4062625|2021-01-05	GISAID	as indicated in sequence name
hCoV-19/SaudiArabia/DM-21-095140A/2021|EPI_ISL_3236930|2021-04-06	GISAID	as indicated in sequence name
hCoV-19/Ethiopia/CERI-KRISP-K024800/2021|EPI_ISL_4875010|2021-06-01	GISAID	as indicated in sequence name
hCoV-19/Portugal/PT4011/2021|EPI_ISL_1171974|2021-02-12	GISAID	as indicated in sequence name
hCoV-19/Congo/RC-163/2021|EPI_ISL_7120500|2021-06-08	GISAID	as indicated in sequence name
hCoV-19/Italy/CAM-TIGEM-IZSM-COLLI-12163/2021|EPI_ISL_2144035|2021-04-22	GISAID	as indicated in sequence name
hCoV-19/Oman/rega-OM-51/2021|EPI_ISL_4062612|2021-04-28	GISAID	as indicated in sequence name
hCoV-19/Libya/EMC-11/2021|EPI_ISL_2860646|2021-06-05	GISAID	as indicated in sequence name
hCoV-19/NewZealand/21MV0350/2021|EPI_ISL_1904858|2021-04-13	GISAID	as indicated in sequence name
hCoV-19/Congo/FCRM-53-6885/2021|EPI_ISL_3342563|2021-04-01	GISAID	as indicated in sequence name
hCoV-19/Congo/RC-110/2021|EPI_ISL_7120445|2021-05-21	GISAID	as indicated in sequence name
hCoV-19/Congo/RC-118/2021|EPI_ISL_7120452|2021-05-24	GISAID	as indicated in sequence name
hCoV-19/Oman/5219583/2021|EPI_ISL_2921191|2021-03-31	GISAID	as indicated in sequence name
hCoV-19/SriLanka/aicbu606/2021|EPI_ISL_3275444|2021-07-09	GISAID	as indicated in sequence name
hCoV-19/SriLanka/CDR81/2021|EPI_ISL_1970394|2021-04-28	GISAID	as indicated in sequence name
hCoV-19/SriLanka/aicbu594/2021|EPI_ISL_3070811|2021-07-12	GISAID	as indicated in sequence name
hCoV-19/SriLanka/aicbu929/2021|EPI_ISL_3534202|2021-08-05	GISAID	as indicated in sequence name
hCoV-19/SriLanka/CMC109201/2021|EPI_ISL_2600346|2021-06-10	GISAID	as indicated in sequence name
hCoV-19/SriLanka/aicbu66/2021|EPI_ISL_2984999|2021-06-15	GISAID	as indicated in sequence name
hCoV-19/SriLanka/CDR264/2021|EPI_ISL_4414104|2021-09-08	GISAID	as indicated in sequence name
hCoV-19/SriLanka/CDR113/2021|EPI_ISL_2481346|2021-05-08	GISAID	as indicated in sequence name
hCoV-19/SriLanka/aicbu725/2021|EPI_ISL_3275431|2021-07-19	GISAID	as indicated in sequence name
hCoV-19/SriLanka/CDR135/2021|EPI_ISL_2481422|2021-05-27	GISAID	as indicated in sequence name
hCoV-19/SriLanka/CDR41/2021|EPI_ISL_1970358|2021-04-06	GISAID	as indicated in sequence name
hCoV-19/SriLanka/CMC97955/2021|EPI_ISL_2481358|2021-05-12	GISAID	as indicated in sequence name
hCoV-19/CostaRica/INC-0692/2021|EPI_ISL_2827962|2021-05-31	GISAID	as indicated in sequence name
hCoV-19/CostaRica/INC-0742/2021|EPI_ISL_2828012|2021-06-15	GISAID	as indicated in sequence name
hCoV-19/BosniaandHerzegovina/VFS-UNSA-LMGFI014/2020|EPI_ISL_955173|2020-12-25	GISAID	as indicated in sequence name
hCoV-19/CostaRica/INC-0796/2021|EPI_ISL_3037828|2021-06-28	GISAID	as indicated in sequence name
hCoV-19/CostaRica/INC-0932/2021|EPI_ISL_3464510|2021-07-29	GISAID	as indicated in sequence name
hCoV-19/CostaRica/HNN-1044/2021|EPI_ISL_3761780|2021-07-20	GISAID	as indicated in sequence name
hCoV-19/CostaRica/INC-0731/2021|EPI_ISL_2828001|2021-06-08	GISAID	as indicated in sequence name
Caribbean|BritishVirginIslands|69645|2021-06-07	This study	EPI_ISL_8939110
hCoV-19/CostaRica/INC-0596/2021|EPI_ISL_2272982|2021-04-12	GISAID	as indicated in sequence name
hCoV-19/Kazakhstan/ALA-NRL-403S/2021|EPI_ISL_2162168|2021-04-01	GISAID	as indicated in sequence name
hCoV-19/Finland/THL-202109889/2021|EPI_ISL_2506756|2021-03-18	GISAID	as indicated in sequence name
hCoV-19/Lebanon/QIB-450/2021|EPI_ISL_3343655|2021-03-03	GISAID	as indicated in sequence name
hCoV-19/Denmark/DCGC-72761/2021|EPI_ISL_1881332|2021-03-15	GISAID	as indicated in sequence name
hCoV-19/Jordan/Biolab0260/2021|EPI_ISL_6268675|2021-06-10	GISAID	as indicated in sequence name
hCoV-19/Russia/MOW-CRIE-L189P2873u/2021|EPI_ISL_2031908|2021-03-24	GISAID	as indicated in sequence name
hCoV-19/SriLanka/NR29/2021|EPI_ISL_1970417|2021-03-30	GISAID	as indicated in sequence name
hCoV-19/Georgia/Tb-SNGS009/2021|EPI_ISL_1914386|2021-02-12	GISAID	as indicated in sequence name
hCoV-19/Romania/B-3207/2021|EPI_ISL_1258425|2021-02-11	GISAID	as indicated in sequence name
hCoV-19/Luxembourg/LNS7612926/2021|EPI_ISL_3147991|2021-02-12	GISAID	as indicated in sequence name
hCoV-19/Lebanon/QIB-652/2021|EPI_ISL_3343854|2021-03-25	GISAID	as indicated in sequence name
hCoV-19/Lebanon/QIB-47/2021|EPI_ISL_3343272|2021-01-12	GISAID	as indicated in sequence name
hCoV-19/Lebanon/QIB-140/2021|EPI_ISL_3343355|2021-01-27	GISAID	as indicated in sequence name
hCoV-19/Martinique/IPP26448/2021|EPI_ISL_4461784|2021-08-31	GISAID	as indicated in sequence name
hCoV-19/Martinique/IPP13670/2021|EPI_ISL_2535253|2021-05-25	GISAID	as indicated in sequence name
hCoV-19/Martinique/IPP10874/2021|EPI_ISL_2029860|2021-04-21	GISAID	as indicated in sequence name
hCoV-19/Martinique/IPP12994/2021|EPI_ISL_2462937|2021-05-10	GISAID	as indicated in sequence name
hCoV-19/Germany/RP-RKI-I-247069/2021|EPI_ISL_4443501|2021-09-08	GISAID	as indicated in sequence name
hCoV-19/Jordan/Biolab0062/2021|EPI_ISL_2617454|2021-02-27	GISAID	as indicated in sequence name
hCoV-19/Belgium/UGent-5445/2021|EPI_ISL_1827405|2021-04-12	GISAID	as indicated in sequence name
hCoV-19/Lebanon/QIB-287/2021|EPI_ISL_3343502|2021-02-17	GISAID	as indicated in sequence name
hCoV-19/Denmark/DCGC-85190/2021|EPI_ISL_1894508|2021-02-22	GISAID	as indicated in sequence name
hCoV-19/SouthKorea/KDCA1751/2021|EPI_ISL_1165057|2021-02-10	GISAID	as indicated in sequence name
hCoV-19/Bangladesh/CHRF-0168/2021|EPI_ISL_1360445|2021-01-25	GISAID	as indicated in sequence name
Caribbean|AntiguaAndBarbuda|81126|2021-08-10	This study	EPI_ISL_3760187
hCoV-19/CaymanIslands/13676/2021|EPI_ISL_2941720|2021-03-31	GISAID	as indicated in sequence name
hCoV-19/Denmark/DCGC-59804/2021|EPI_ISL_1868375|2021-04-12	GISAID	as indicated in sequence name
hCoV-19/Denmark/DCGC-76054/2021|EPI_ISL_1884625|2021-03-08	GISAID	as indicated in sequence name
hCoV-19/Norway/OUS-10925/2021|EPI_ISL_4124943|2021-07-06	GISAID	as indicated in sequence name
hCoV-19/Norway/15065/2021|EPI_ISL_2927940|2021-06-27	GISAID	as indicated in sequence name
hCoV-19/Norway/15128/2021|EPI_ISL_3008346|2021-06-25	GISAID	as indicated in sequence name
hCoV-19/Denmark/DCGC-131950/2021|EPI_ISL_3040958|2021-07-16	GISAID	as indicated in sequence name
hCoV-19/Denmark/DCGC-113142/2021|EPI_ISL_2667142|2021-05-31	GISAID	as indicated in sequence name
hCoV-19/Denmark/DCGC-117448/2021|EPI_ISL_3075074|2021-06-14	GISAID	as indicated in sequence name
hCoV-19/Denmark/DCGC-111867/2021|EPI_ISL_2666230|2021-06-07	GISAID	as indicated in sequence name
hCoV-19/Denmark/DCGC-97805/2021|EPI_ISL_2177768|2021-05-10	GISAID	as indicated in sequence name
hCoV-19/Iceland/11856/2021|EPI_ISL_3930838|2021-05-31	GISAID	as indicated in sequence name
hCoV-19/Iceland/11907/2021|EPI_ISL_3930889|2021-06-08	GISAID	as indicated in sequence name
hCoV-19/Denmark/DCGC-88657/2021|EPI_ISL_2024871|2021-04-19	GISAID	as indicated in sequence name
hCoV-19/Iran/Hormozghan-NIC-15/2021|EPI_ISL_1993548|2021-04-04	GISAID	as indicated in sequence name
hCoV-19/Iran/Tehran-NIC-23K/2021|EPI_ISL_1993553|2021-04-12	GISAID	as indicated in sequence name
hCoV-19/Finland/THL-202119357/2021|EPI_ISL_3020809|2021-06-11	GISAID	as indicated in sequence name
hCoV-19/Finland/THL-202118443/2021|EPI_ISL_2645220|2021-05-21	GISAID	as indicated in sequence name
hCoV-19/Finland/THL-202121332/2021|EPI_ISL_3020883|2021-06-14	GISAID	as indicated in sequence name
hCoV-19/FaroeIslands/HFS-201/2021|EPI_ISL_2178407|2021-03-08	GISAID	as indicated in sequence name
hCoV-19/Lebanon/QIB-840/2021|EPI_ISL_3344016|2021-04-21	GISAID	as indicated in sequence name
hCoV-19/Georgia/Tb-SNGS396/2021|EPI_ISL_3804075|2021-06-27	GISAID	as indicated in sequence name
hCoV-19/Georgia/Tb-SNGS028/2021|EPI_ISL_1914388|2021-02-20	GISAID	as indicated in sequence name
hCoV-19/Georgia/Tb-SNGS057/2021|EPI_ISL_1914603|2021-03-10	GISAID	as indicated in sequence name
hCoV-19/Georgia/Tb-SNGS065/2021|EPI_ISL_1914604|2021-02-26	GISAID	as indicated in sequence name
hCoV-19/Lebanon/QIB-795/2021|EPI_ISL_3343969|2021-04-13	GISAID	as indicated in sequence name
hCoV-19/Lebanon/QIB-213/2021|EPI_ISL_3343420|2021-02-09	GISAID	as indicated in sequence name
hCoV-19/Lebanon/QIB-694/2021|EPI_ISL_3343871|2021-03-29	GISAID	as indicated in sequence name
hCoV-19/Canada/ON-SC6286/2021|EPI_ISL_7274290|2021-03-22	GISAID	as indicated in sequence name
hCoV-19/Canada/QC-L00342937001/2021|EPI_ISL_5897854|2021-04-04	GISAID	as indicated in sequence name
hCoV-19/Iraq/DSeq-C41/2021|EPI_ISL_4574540|2021-05-14	GISAID	as indicated in sequence name
hCoV-19/Iraq/DSeq-C45/2021|EPI_ISL_4574529|2021-05-16	GISAID	as indicated in sequence name
hCoV-19/Lebanon/QIB-879/2021|EPI_ISL_3344034|2021-04-27	GISAID	as indicated in sequence name
hCoV-19/Denmark/DCGC-123152/2021|EPI_ISL_3076064|2021-06-30	GISAID	as indicated in sequence name
hCoV-19/Romania/B-11475/2021|EPI_ISL_2137838|2021-04-22	GISAID	as indicated in sequence name
hCoV-19/Wales/PHWC-PYFBTA/2021|EPI_ISL_2240529|2021-05-11	GISAID	as indicated in sequence name
hCoV-19/Lebanon/QIB-746/2021|EPI_ISL_3343932|2021-04-06	GISAID	as indicated in sequence name
hCoV-19/Norway/7751/2021|EPI_ISL_1820726|2021-03-23	GISAID	as indicated in sequence name
hCoV-19/Lebanon/QIB-596/2021|EPI_ISL_3343787|2021-03-18	GISAID	as indicated in sequence name
hCoV-19/Denmark/DCGC-51412/2021|EPI_ISL_1859200|2021-03-22	GISAID	as indicated in sequence name
hCoV-19/Denmark/DCGC-96545/2021|EPI_ISL_2176416|2021-05-03	GISAID	as indicated in sequence name
hCoV-19/Iraq/Erbil3/2021|EPI_ISL_2153106|2021-03-09	GISAID	as indicated in sequence name
hCoV-19/Lebanon/QIB-161/2021|EPI_ISL_3343381|2021-02-01	GISAID	as indicated in sequence name
hCoV-19/Jordan/Biolab0054/2021|EPI_ISL_2617451|2021-02-15	GISAID	as indicated in sequence name
Caribbean|Barbados|59720|2021-03-25	This study	EPI_ISL_2544753
Caribbean|Barbados|59721|2021-03-25	This study	EPI_ISL_2544758
Caribbean|Barbados|63454|2021-04-26	This study	EPI_ISL_2545191
Caribbean|Barbados|63468|2021-04-26	This study	EPI_ISL_2545193
Caribbean|Barbados|77905|2021-07-22	This study	EPI_ISL_3642739
Caribbean|Barbados|77901|2021-07-22	This study	EPI_ISL_3642742
Caribbean|Barbados|77897|2021-07-22	This study	EPI_ISL_3642738
Caribbean|Barbados|77904|2021-07-22	This study	EPI_ISL_3642737
Caribbean|Barbados|79961|2021-08-09	This study	EPI_ISL_3924143
Caribbean|Barbados|79856|2021-08-10	This study	EPI_ISL_3760192
Caribbean|Barbados|79855|2021-08-10	This study	EPI_ISL_3760191
Caribbean|Barbados|79900|2021-08-09	This study	EPI_ISL_3924141
Caribbean|Barbados|74816|2021-07-07	This study	EPI_ISL_2967974
Caribbean|Barbados|74813|2021-07-07	This study	EPI_ISL_2967977
Caribbean|Barbados|79852|2021-08-10	This study	EPI_ISL_3760189
Caribbean|Barbados|79952|2021-08-09	This study	EPI_ISL_3924142
Caribbean|Barbados|74817|2021-07-07	This study	EPI_ISL_2967975
Caribbean|Barbados|77898|2021-07-22	This study	EPI_ISL_3642752
Caribbean|Barbados|77903|2021-07-22	This study	EPI_ISL_8939163
Caribbean|Barbados|77902|2021-07-22	This study	EPI_ISL_3642744
Caribbean|Barbados|75904|2021-07-08	This study	EPI_ISL_2967987
Caribbean|Barbados|75913|2021-07-08	This study	EPI_ISL_2967989
Caribbean|Barbados|75908|2021-07-08	This study	EPI_ISL_2967988
Caribbean|Barbados|79851|2021-08-10	This study	EPI_ISL_3760188
Caribbean|Barbados|71160|2021-06-08	This study	EPI_ISL_16253543
Caribbean|Barbados|74814|2021-07-07	This study	EPI_ISL_2967978
Caribbean|Barbados|63465|2021-04-26	This study	EPI_ISL_2545192
Caribbean|Barbados|63485|2021-04-26	This study	EPI_ISL_2545194
Caribbean|Barbados|63489|2021-04-26	This study	EPI_ISL_2545195
Caribbean|Barbados|59716|2021-03-25	This study	EPI_ISL_2544755
Caribbean|Barbados|71159|2021-06-08	This study	EPI_ISL_2678169
Caribbean|Barbados|67297|2021-05-19	This study	EPI_ISL_2621682
Caribbean|Barbados|71158|2021-06-08	This study	EPI_ISL_2678168
hCoV-19/Cambodia/VIR2115973/2021|EPI_ISL_1098602|2021-02-03	GISAID	as indicated in sequence name
hCoV-19/Cambodia/VIR2118404/2021|EPI_ISL_1098604|2021-02-07	GISAID	as indicated in sequence name
hCoV-19/Angola/CERI-KRISP-K021741/2021|EPI_ISL_3860017|2021-07-02	GISAID	as indicated in sequence name
hCoV-19/UnitedArabEmirates/BTC-5010/2020|EPI_ISL_5142662|2020-10-06	GISAID	as indicated in sequence name
hCoV-19/Kazakhstan/H0049W2/2021|EPI_ISL_3162301|2021-03-09	GISAID	as indicated in sequence name
hCoV-19/Bahrain/342051462/2021|EPI_ISL_2992086|2021-05-12	GISAID	as indicated in sequence name
hCoV-19/Serbia/Belgrade-6448390706/2021|EPI_ISL_4468860|2021-06-07	GISAID	as indicated in sequence name
hCoV-19/Cambodia/284343/2021|EPI_ISL_1534542|2021-03-02	GISAID	as indicated in sequence name
hCoV-19/Cambodia/309288/2021|EPI_ISL_1534541|2021-03-11	GISAID	as indicated in sequence name
hCoV-19/Cambodia/250295/2021|EPI_ISL_1098608|2021-02-19	GISAID	as indicated in sequence name
hCoV-19/Cambodia/256780/2021|EPI_ISL_1532811|2021-02-22	GISAID	as indicated in sequence name
hCoV-19/Thailand/Narathiwat_SEQ15209/2021|EPI_ISL_4117789|2021-08-24	GISAID	as indicated in sequence name
hCoV-19/Thailand/Bangkok-CONI-0660/2021|EPI_ISL_1511134|2021-04-03	GISAID	as indicated in sequence name
hCoV-19/Thailand/SamutPrakan-CONI-0696/2021|EPI_ISL_2104734|2021-04-27	GISAID	as indicated in sequence name
hCoV-19/Thailand/CONI-1368/2021|EPI_ISL_7852830|2021-06-02	GISAID	as indicated in sequence name
hCoV-19/Thailand/DMSc-01270/2021|EPI_ISL_3826665|2021-05-26	GISAID	as indicated in sequence name
hCoV-19/Thailand/DMSc-00878/2021|EPI_ISL_3827327|2021-04-21	GISAID	as indicated in sequence name
hCoV-19/Thailand/TUC-L21-19888/TAK|EPI_ISL_5596921|2021-04-12	GISAID	as indicated in sequence name
hCoV-19/Israel/SMC-7003252/2021|EPI_ISL_2567064|2021-05-16	GISAID	as indicated in sequence name
hCoV-19/Thailand/DMSc-00237/2021|EPI_ISL_2351141|2021-05-08	GISAID	as indicated in sequence name
hCoV-19/Thailand/DMSc-00891/2021|EPI_ISL_3827338|2021-05-11	GISAID	as indicated in sequence name
hCoV-19/Thailand/DMSc-00909/2021|EPI_ISL_3827353|2021-05-19	GISAID	as indicated in sequence name
hCoV-19/Israel/CVL-13748/2021|EPI_ISL_2636300|2021-05-27	GISAID	as indicated in sequence name
hCoV-19/Cambodia/KPT1088/2021|EPI_ISL_2343250|2021-05-15	GISAID	as indicated in sequence name
hCoV-19/Cambodia/01-2105200635/2021|EPI_ISL_2343209|2021-05-21	GISAID	as indicated in sequence name
hCoV-19/Cambodia/401322/2021|EPI_ISL_1711989|2021-04-14	GISAID	as indicated in sequence name
hCoV-19/Cambodia/01-2106160033/2021|EPI_ISL_2693909|2021-06-18	GISAID	as indicated in sequence name
hCoV-19/Cambodia/431442/2021|EPI_ISL_1969686|2021-04-25	GISAID	as indicated in sequence name
hCoV-19/Cambodia/642954/2021|EPI_ISL_3045587|2021-07-16	GISAID	as indicated in sequence name
hCoV-19/Cambodia/VIR21273431/2021|EPI_ISL_2106269|2021-05-03	GISAID	as indicated in sequence name
hCoV-19/Cambodia/420962/2021|EPI_ISL_1969672|2021-04-21	GISAID	as indicated in sequence name
hCoV-19/NewZealand/21MV0575/2021|EPI_ISL_2964933|2021-07-03	GISAID	as indicated in sequence name
hCoV-19/Cambodia/563883/2021|EPI_ISL_2608441|2021-06-12	GISAID	as indicated in sequence name
hCoV-19/Cambodia/528105/2021|EPI_ISL_2406481|2021-05-30	GISAID	as indicated in sequence name
hCoV-19/Cambodia/797645/2021|EPI_ISL_4748034|2021-09-24	GISAID	as indicated in sequence name
hCoV-19/Cambodia/749531/2021|EPI_ISL_3983631|2021-08-25	GISAID	as indicated in sequence name
hCoV-19/Cambodia/774906/2021|EPI_ISL_4259954|2021-09-10	GISAID	as indicated in sequence name
hCoV-19/Cambodia/705947/2021|EPI_ISL_3387374|2021-08-08	GISAID	as indicated in sequence name
hCoV-19/Cambodia/836160/2021|EPI_ISL_5451644|2021-10-13	GISAID	as indicated in sequence name
hCoV-19/Cambodia/f0706049/2021|EPI_ISL_3031545|2021-07-06	GISAID	as indicated in sequence name
hCoV-19/Cambodia/B117/2021|EPI_ISL_2547286|2021-03-16	GISAID	as indicated in sequence name
hCoV-19/Cambodia/659922/2021|EPI_ISL_3188242|2021-07-23	GISAID	as indicated in sequence name
hCoV-19/Oman/rega-OM-55/2021|EPI_ISL_4062615|2021-04-05	GISAID	as indicated in sequence name
hCoV-19/Oman/rega-OM-66/2021|EPI_ISL_4062626|2021-02-05	GISAID	as indicated in sequence name
hCoV-19/Australia/QLD1781/2021|EPI_ISL_1424003|2021-03-29	GISAID	as indicated in sequence name
hCoV-19/Fiji/FJ667/2021|EPI_ISL_4819972|2021-04-12	GISAID	as indicated in sequence name
hCoV-19/Philippines/PH-PGC-43515/2021|EPI_ISL_5566656|2021-05-04	GISAID	as indicated in sequence name
hCoV-19/Philippines/PH-PGC-29172/2021|EPI_ISL_5568400|2021-04-08	GISAID	as indicated in sequence name
hCoV-19/Philippines/PH-PGC-12583/2021|EPI_ISL_2188241|2021-03-15	GISAID	as indicated in sequence name
hCoV-19/Philippines/PH-PGC-20048/2021|EPI_ISL_2859739|2021-03-26	GISAID	as indicated in sequence name
hCoV-19/HongKong/CM21000372/2021|EPI_ISL_2611661|2021-05-24	GISAID	as indicated in sequence name
hCoV-19/Philippines/PH-PGC-49899/2021|EPI_ISL_5562071|2021-05-24	GISAID	as indicated in sequence name
hCoV-19/Philippines/PH-PGC-56893/2021|EPI_ISL_4714203|2021-06-21	GISAID	as indicated in sequence name
hCoV-19/NewZealand/21CH0033/2021|EPI_ISL_2811951|2021-06-02	GISAID	as indicated in sequence name
hCoV-19/Iraq/DSeq-C27/2021|EPI_ISL_4574539|2021-01-05	GISAID	as indicated in sequence name
hCoV-19/DRC/216884/2021|EPI_ISL_2135839|2021-03-12	GISAID	as indicated in sequence name
hCoV-19/England/QEUH-1329F86/2021|EPI_ISL_1187033|2021-02-24	GISAID	as indicated in sequence name
hCoV-19/Jordan/AM-ALSR-5834/2021|EPI_ISL_878581|2021-01-02	GISAID	as indicated in sequence name
hCoV-19/Jordan/AM-ALSR-5783/2021|EPI_ISL_878463|2021-01-04	GISAID	as indicated in sequence name
hCoV-19/Bahrain/920977162/2021|EPI_ISL_2932638|2021-05-20	GISAID	as indicated in sequence name
hCoV-19/Chile/RM-42957/2021|EPI_ISL_1321459|2021-02-26	GISAID	as indicated in sequence name
hCoV-19/Jordan/Biolab0080/2021|EPI_ISL_2658761|2021-04-06	GISAID	as indicated in sequence name
hCoV-19/Jordan/MoH-532/2021|EPI_ISL_6383583|2021-11-01	GISAID	as indicated in sequence name
hCoV-19/Jordan/Biolab0227/2021|EPI_ISL_5852737|2021-05-18	GISAID	as indicated in sequence name
hCoV-19/Jordan/Biolab0088/2021|EPI_ISL_2658767|2021-01-25	GISAID	as indicated in sequence name
hCoV-19/Kenya/ILRI_KEM-21-03-95255/2021|EPI_ISL_4252231|2021-03-16	GISAID	as indicated in sequence name
hCoV-19/Liberia/LIB-0220/2021|EPI_ISL_4232152|2021-05-03	GISAID	as indicated in sequence name
hCoV-19/Kenya/ILRI_KEM-21-03-94000/2021|EPI_ISL_4252222|2021-03-02	GISAID	as indicated in sequence name
hCoV-19/Iceland/11228/2021|EPI_ISL_3930182|2021-02-11	GISAID	as indicated in sequence name
hCoV-19/Lebanon/QIB-351/2021|EPI_ISL_3343539|2021-02-23	GISAID	as indicated in sequence name
hCoV-19/Pakistan/JRCGR_SCV-94_MARDAN-05/2021|EPI_ISL_2466727|2021-03-09	GISAID	as indicated in sequence name
hCoV-19/BosniaandHerzegovina/VFS-UNSA-LMGFI108/2021|EPI_ISL_5258196|2021-03-26	GISAID	as indicated in sequence name
hCoV-19/Liechtenstein/FL-Risch-2141800531/2021|EPI_ISL_3570062|2021-04-18	GISAID	as indicated in sequence name
hCoV-19/Poland/NIPH-NIH_ECDC-3645/2021|EPI_ISL_1746731|2021-04-09	GISAID	as indicated in sequence name
hCoV-19/Spain/CL-COV03372/2021|EPI_ISL_2791899|2021-05-07	GISAID	as indicated in sequence name
hCoV-19/Iceland/11236/2021|EPI_ISL_3930190|2021-02-16	GISAID	as indicated in sequence name
hCoV-19/Kosovo/ChVir25780_14/2021|EPI_ISL_2833660|2021-06-05	GISAID	as indicated in sequence name
hCoV-19/UnitedArabEmirates/BTC-4581/2021|EPI_ISL_5199388|2021-01-14	GISAID	as indicated in sequence name
hCoV-19/Bonaire/BQ-RIVM-35117/2021|EPI_ISL_2405573|2021-05-15	GISAID	as indicated in sequence name
hCoV-19/Serbia/Beograd-MZ-2504/2021|EPI_ISL_6866282|2021-04-25	GISAID	as indicated in sequence name
hCoV-19/Croatia/6716/2021|EPI_ISL_3386629|2021-06-19	GISAID	as indicated in sequence name
hCoV-19/CentralAfricanRepublic/24264/2021|EPI_ISL_2281246|2021-02-16	GISAID	as indicated in sequence name
hCoV-19/France/GES-HCL021101038801/2021|EPI_ISL_2567417|2021-06-02	GISAID	as indicated in sequence name
hCoV-19/Canada/QC-1nDWVQ-MX21251060/2021|EPI_ISL_7652144|2021-07-22	GISAID	as indicated in sequence name
hCoV-19/Jordan/Biolab0229/2021|EPI_ISL_5852739|2021-05-23	GISAID	as indicated in sequence name
hCoV-19/Gabon/CERMEL-BB0035/2021|EPI_ISL_2097218|2021-04-07	GISAID	as indicated in sequence name
hCoV-19/Gabon/CERMEL-AA0024/2021|EPI_ISL_2036078|2021-03-23	GISAID	as indicated in sequence name
hCoV-19/Gabon/13441/2021|EPI_ISL_8886220|2021-02-23	GISAID	as indicated in sequence name
hCoV-19/Portugal/PT4665/2021|EPI_ISL_1399785|2021-03-13	GISAID	as indicated in sequence name
hCoV-19/Iraq/DSeq-C13/2021|EPI_ISL_4574538|2021-03-16	GISAID	as indicated in sequence name
hCoV-19/Slovenia/21-7255/2021|EPI_ISL_1677869|2021-03-30	GISAID	as indicated in sequence name
hCoV-19/Switzerland/ZH-ETHZ-481632/2021|EPI_ISL_1131005|2021-02-03	GISAID	as indicated in sequence name
hCoV-19/Canada/BC-BCCDC-115504/2021|EPI_ISL_3483566|2021-05-08	GISAID	as indicated in sequence name
hCoV-19/Canada/BC-BCCDC-27074/2021|EPI_ISL_2523650|2021-02-18	GISAID	as indicated in sequence name
hCoV-19/Romania/37268/2021|EPI_ISL_6436376|2021-02-25	GISAID	as indicated in sequence name
hCoV-19/Germany/BW-RKI-I-165764/2021|EPI_ISL_2389140|2021-05-26	GISAID	as indicated in sequence name
hCoV-19/Romania/SV_SJU_38116/2021|EPI_ISL_6564613|2021-04-01	GISAID	as indicated in sequence name
hCoV-19/FrenchGuiana/IPP10230/2021|EPI_ISL_1821632|2021-04-14	GISAID	as indicated in sequence name
Caribbean|Barbados|59719|2021-03-25	This study	EPI_ISL_2544757
hCoV-19/France/BRE-8600615442/2021|EPI_ISL_2709251|2021-05-18	GISAID	as indicated in sequence name
hCoV-19/France/ARA-HCL021056563401/2021|EPI_ISL_1526333|2021-03-25	GISAID	as indicated in sequence name
hCoV-19/Monaco/CERBAHC-HTNG3AFX2-S63/2021|EPI_ISL_2562045|2021-04-17	GISAID	as indicated in sequence name
hCoV-19/Netherlands/NB-RIVM-37357/2021|EPI_ISL_2475463|2021-05-25	GISAID	as indicated in sequence name
hCoV-19/SriLanka/aicbu08/2021|EPI_ISL_2877013|2021-06-01	GISAID	as indicated in sequence name
hCoV-19/SriLanka/aicbu556/2021|EPI_ISL_3070841|2021-06-27	GISAID	as indicated in sequence name
hCoV-19/SriLanka/aicbu579/2021|EPI_ISL_3070804|2021-06-26	GISAID	as indicated in sequence name
hCoV-19/SouthKorea/KDCA1747/2021|EPI_ISL_1165030|2021-02-03	GISAID	as indicated in sequence name
hCoV-19/Belize/8410229/2021|EPI_ISL_5456849|2021-06-07	GISAID	as indicated in sequence name
hCoV-19/Belize/CML-128/2021|EPI_ISL_4296432|2021-06-19	GISAID	as indicated in sequence name
hCoV-19/Poland/0878WSN2021_wsseol/2021|EPI_ISL_2692939|2021-06-08	GISAID	as indicated in sequence name
hCoV-19/Morocco/FMP-341/2021|EPI_ISL_5121443|2021-06-05	GISAID	as indicated in sequence name
hCoV-19/Oman/5211886/2020|EPI_ISL_2925618|2020-12-26	GISAID	as indicated in sequence name
hCoV-19/SouthKorea/KDCA3966/2021|EPI_ISL_2332313|2021-04-03	GISAID	as indicated in sequence name
hCoV-19/SouthKorea/KDCA4252/2021|EPI_ISL_2332532|2021-05-07	GISAID	as indicated in sequence name
hCoV-19/SouthKorea/KDCA4316/2021|EPI_ISL_2332579|2021-05-13	GISAID	as indicated in sequence name
hCoV-19/SouthKorea/KDCA4187/2021|EPI_ISL_2332476|2021-04-28	GISAID	as indicated in sequence name
hCoV-19/Australia/NSW4371/2021|EPI_ISL_1255310|2021-03-15	GISAID	as indicated in sequence name
hCoV-19/Oman/7214524/2021|EPI_ISL_2925627|2021-02-17	GISAID	as indicated in sequence name
hCoV-19/Lebanon/QIB-900/2021|EPI_ISL_3358488|2021-05-04	GISAID	as indicated in sequence name
hCoV-19/BosniaandHerzegovina/157919/2021|EPI_ISL_2802864|2021-06-03	GISAID	as indicated in sequence name
hCoV-19/Croatia/2385/2021|EPI_ISL_2441989|2021-03-25	GISAID	as indicated in sequence name
hCoV-19/India/GJ-GBRC621a/2021|EPI_ISL_2001178|2021-03-27	GISAID	as indicated in sequence name
hCoV-19/Azerbaijan/Aghayev-10/2021|EPI_ISL_2161031|2021-02-01	GISAID	as indicated in sequence name
hCoV-19/Turkey/Ankara-14011_1088/2021|EPI_ISL_2629186|2021-04-09	GISAID	as indicated in sequence name
hCoV-19/Switzerland/BS-UHB-42735283/2021|EPI_ISL_2484342|2021-03-10	GISAID	as indicated in sequence name
hCoV-19/Liechtenstein/UHB-4181325501/2021|EPI_ISL_2484561|2021-01-27	GISAID	as indicated in sequence name
hCoV-19/Liechtenstein/UHB-4182816001/2021|EPI_ISL_2484319|2021-02-03	GISAID	as indicated in sequence name
hCoV-19/Luxembourg/LNS1997568/2021|EPI_ISL_1383253|2021-01-20	GISAID	as indicated in sequence name
hCoV-19/Portugal/PT4154/2021|EPI_ISL_1399694|2021-03-01	GISAID	as indicated in sequence name
hCoV-19/Iran/GRC-R14418-Tehran-LaB/2021|EPI_ISL_6604990|2021-05-12	GISAID	as indicated in sequence name
hCoV-19/Iran/GRC-Ahv-12-111/2021|EPI_ISL_2547337|2021-02-28	GISAID	as indicated in sequence name
hCoV-19/Iran/Tehran-NIC-S7/2021|EPI_ISL_4803556|2021-07-19	GISAID	as indicated in sequence name
hCoV-19/Iran/GRC-Krj-12-112/2021|EPI_ISL_2536181|2021-02-23	GISAID	as indicated in sequence name
hCoV-19/Iran/GRC-14227-Tehran-LaB/2021|EPI_ISL_6604632|2021-05-03	GISAID	as indicated in sequence name
hCoV-19/Malawi/KRISP-K010155/2020|EPI_ISL_1407116|2020-11-25	GISAID	as indicated in sequence name
hCoV-19/Kenya/C89966/2021|EPI_ISL_2602482|2021-03-30	GISAID	as indicated in sequence name
hCoV-19/Kenya/KDH-277/2021|EPI_ISL_2779333|2021-03-25	GISAID	as indicated in sequence name
hCoV-19/Kenya/C90785/2021|EPI_ISL_2602516|2021-04-08	GISAID	as indicated in sequence name
hCoV-19/USA/LA-BIE-BP140/2021|EPI_ISL_3118433|2021-05-07	GISAID	as indicated in sequence name
Caribbean|TurksAndCaicosIslands|69638|2021-06-07	This study	EPI_ISL_8939107
hCoV-19/USA/OR-UW-21052257206/2021|EPI_ISL_2716524|2021-05-22	GISAID	as indicated in sequence name
Caribbean|TrinidadAndTobago|61295|2021-04-10	This study	EPI_ISL_1591718
hCoV-19/NorthernMarianaIslands/MP-CDC-2-4122711/2021|EPI_ISL_3354618|2021-03-22	GISAID	as indicated in sequence name
hCoV-19/Mexico/NLE_LANGEBIO_IMSS_0504/2021|EPI_ISL_2401933|2021-04-20	GISAID	as indicated in sequence name
hCoV-19/PuertoRico/PR-06092021-PR-0002/2021|EPI_ISL_3247504|2021-06-09	GISAID	as indicated in sequence name
hCoV-19/Ghana/NMIMR-PUR-21-7004/2021|EPI_ISL_8065579|2021-06-16	GISAID	as indicated in sequence name
hCoV-19/PuertoRico/PR-Yale-5957/2021|EPI_ISL_2960098|2021-05-31	GISAID	as indicated in sequence name
hCoV-19/NewZealand/21MV0259/2021|EPI_ISL_1621298|2021-04-03	GISAID	as indicated in sequence name
hCoV-19/USA/CO-CDPHE-2100659931/2021|EPI_ISL_1539836|2021-03-22	GISAID	as indicated in sequence name
hCoV-19/Nigeria/BCVL-24974/2021|EPI_ISL_4026521|2021-03-12	GISAID	as indicated in sequence name
hCoV-19/Singapore/61/2021|EPI_ISL_857469|2021-01-16	GISAID	as indicated in sequence name
Caribbean|Barbados|63491|2021-04-26	This study	EPI_ISL_2545196
Caribbean|Grenada|75608|2021-07-08	This study	EPI_ISL_2967993
hCoV-19/Venezuela/Coj5281/2021|EPI_ISL_7831378|2021-06-26	GISAID	as indicated in sequence name
hCoV-19/CostaRica/CABANA-CR-UCR-INCIENSA-ITV-UBA-Uda-UGA-IMSS-UPC-1973-677654/2021|EPI_ISL_7711786|2021-06-25	GISAID	as indicated in sequence name
Caribbean|TurksAndCaicosIslands|69637|2021-06-07	This study	EPI_ISL_8939104
hCoV-19/Bahamas/47995/2021|EPI_ISL_4237384|2021-06-28	GISAID	as indicated in sequence name
hCoV-19/PuertoRico/PR-CDC-QDX23760431/2021|EPI_ISL_1738093|2021-04-09	GISAID	as indicated in sequence name
hCoV-19/Cameroon/CAM-31/2021|EPI_ISL_1972314|2021-03-03	GISAID	as indicated in sequence name
hCoV-19/France/ARA-CHUGA-1045810845/2021|EPI_ISL_2510193|2021-04-09	GISAID	as indicated in sequence name
hCoV-19/Portugal/PT3229/2021|EPI_ISL_1116893|2021-02-01	GISAID	as indicated in sequence name
hCoV-19/Portugal/PT5318/2021|EPI_ISL_1443089|2021-03-14	GISAID	as indicated in sequence name
hCoV-19/Switzerland/BL-ETHZ-660127/2021|EPI_ISL_2724414|2021-06-07	GISAID	as indicated in sequence name
hCoV-19/DominicanRepublic/Yale-5451/2021|EPI_ISL_2776164|2021-03-30	GISAID	as indicated in sequence name
Caribbean|Dominica|65655|2021-05-10	This study	EPI_ISL_2631440
Caribbean|TurksAndCaicosIslands|69636|2021-06-07	This study	EPI_ISL_8939088
Caribbean|TurksAndCaicosIslands|60992|2021-04-09	This study	EPI_ISL_2649742
Caribbean|TurksAndCaicosIslands|69634|2021-06-07	This study	EPI_ISL_8939087
Caribbean|TurksAndCaicosIslands|69635|2021-06-07	This study	EPI_ISL_8939086
hCoV-19/Ghana/nCoV-TRA-922/2021|EPI_ISL_4602060|2021-05-12	GISAID	as indicated in sequence name
hCoV-19/Gabon/AP360/2020|EPI_ISL_1760554|2020-12-28	GISAID	as indicated in sequence name
hCoV-19/Poland/WGS-CoV_PZH-LUM-0712/2021|EPI_ISL_2131228|2021-04-27	GISAID	as indicated in sequence name
hCoV-19/Latvia/3225/2021|EPI_ISL_8174922|2021-06-23	GISAID	as indicated in sequence name
hCoV-19/Slovenia/21-8421/2021|EPI_ISL_2032104|2021-04-22	GISAID	as indicated in sequence name
hCoV-19/Iceland/11803/2021|EPI_ISL_3930785|2021-05-18	GISAID	as indicated in sequence name
hCoV-19/Iceland/11838/2021|EPI_ISL_3930820|2021-05-28	GISAID	as indicated in sequence name
hCoV-19/CostaRica/INC-0652/2021|EPI_ISL_2657687|2021-05-19	GISAID	as indicated in sequence name
hCoV-19/CostaRica/CABANA-CR-UCR-INCIENSA-ITV-UBA-Uda-UGA-IMSS-UPC-1967-661747/2021|EPI_ISL_7711784|2021-04-20	GISAID	as indicated in sequence name
hCoV-19/USA/IL-RED-DUP-0000126/2021|EPI_ISL_3670837|2021-03-01	GISAID	as indicated in sequence name
hCoV-19/Norway/12969/2021|EPI_ISL_2491415|2021-05-13	GISAID	as indicated in sequence name
hCoV-19/Vietnam/HCMC-05040-01/2021|EPI_ISL_1273214|2021-01-30	GISAID	as indicated in sequence name
hCoV-19/Bangladesh/ideSHi-IEDCR-233472/2021|EPI_ISL_1582392|2021-02-18	GISAID	as indicated in sequence name
hCoV-19/Bangladesh/ideSHi-S-09/2021|EPI_ISL_1760648|2021-02-21	GISAID	as indicated in sequence name
hCoV-19/Bangladesh/ideSHi-S-13/2021|EPI_ISL_1750959|2021-03-01	GISAID	as indicated in sequence name
hCoV-19/CentralAfricanRepublic/24172/2021|EPI_ISL_2281237|2021-01-20	GISAID	as indicated in sequence name
hCoV-19/CentralAfricanRepublic/24196/2021|EPI_ISL_2281238|2021-01-27	GISAID	as indicated in sequence name
hCoV-19/Germany/NW-RKI-I-036093/2021|EPI_ISL_1281940|2021-03-04	GISAID	as indicated in sequence name
hCoV-19/Switzerland/SO-UHB-42707636/2021|EPI_ISL_1747465|2021-02-13	GISAID	as indicated in sequence name
hCoV-19/Nigeria/BCVL-22372/2021|EPI_ISL_4026391|2021-02-02	GISAID	as indicated in sequence name
Caribbean|Anguilla|60301|2021-03-27	This study	EPI_ISL_2478960
hCoV-19/Tunisia/SP-0393/2021|EPI_ISL_2036077|2021-03-08	GISAID	as indicated in sequence name
hCoV-19/Turkey/HSGM-1310/2021|EPI_ISL_894273|2021-01-14	GISAID	as indicated in sequence name
Caribbean|Dominica|65658|2021-05-10	This study	EPI_ISL_2631439
hCoV-19/Spain/CL-COV02004/2021|EPI_ISL_2648853|2021-04-07	GISAID	as indicated in sequence name
hCoV-19/USA/FL-CDC-ASC210109581/2021|EPI_ISL_2785088|2021-06-15	GISAID	as indicated in sequence name
Caribbean|Barbados|79992|2021-08-09	This study	EPI_ISL_3924123
Caribbean|Barbados|79893|2021-08-09	This study	EPI_ISL_3924144
Caribbean|Barbados|79907|2021-08-09	This study	EPI_ISL_3924122
hCoV-19/Croatia/1758/2021|EPI_ISL_2308934|2021-03-13	GISAID	as indicated in sequence name
hCoV-19/Germany/NW-RKI-I-075784/2021|EPI_ISL_1641552|2021-04-08	GISAID	as indicated in sequence name
hCoV-19/Wales/PHWC-PYDMYI/2021|EPI_ISL_1546495|2021-04-03	GISAID	as indicated in sequence name
hCoV-19/USA/MI-CDC-ASC210011111/2021|EPI_ISL_1563384|2021-03-18	GISAID	as indicated in sequence name
hCoV-19/Bulgaria/21BG-EU_000145_Pl2/2021|EPI_ISL_1233585|2021-02-03	GISAID	as indicated in sequence name
hCoV-19/Bulgaria/21BG-NC_002075_R9/2021|EPI_ISL_2099389|2021-03-31	GISAID	as indicated in sequence name
hCoV-19/Angola/CERI-KRISP-K023609/2021|EPI_ISL_4575114|2021-06-26	GISAID	as indicated in sequence name
hCoV-19/Spain/NC-CHN-01000564/2021|EPI_ISL_1393119|2021-03-02	GISAID	as indicated in sequence name
hCoV-19/Mayotte/IPP13559/2021|EPI_ISL_2532392|2021-05-21	GISAID	as indicated in sequence name
hCoV-19/Poland/PZH-GUM-0400/2021|EPI_ISL_1988162|2021-04-13	GISAID	as indicated in sequence name
hCoV-19/Nigeria/BCVL-24599/2021|EPI_ISL_4026506|2021-02-28	GISAID	as indicated in sequence name
hCoV-19/Nigeria/CV650/2021|EPI_ISL_941297|2021-01-19	GISAID	as indicated in sequence name
hCoV-19/PuertoRico/PR-CDC-ASC210057927/2021|EPI_ISL_2147882|2021-05-03	GISAID	as indicated in sequence name
hCoV-19/PuertoRico/PR-CDC-2-4396000/2021|EPI_ISL_2384025|2021-05-11	GISAID	as indicated in sequence name
hCoV-19/PuertoRico/PR-CDC-S436/2021|EPI_ISL_2426879|2021-04-16	GISAID	as indicated in sequence name
hCoV-19/Angola/CERI-KRISP-K018935/2021|EPI_ISL_2841655|2021-04-19	GISAID	as indicated in sequence name
hCoV-19/Romania/37289/2021|EPI_ISL_6436383|2021-02-18	GISAID	as indicated in sequence name
hCoV-19/Angola/KRISP-K009753/2021|EPI_ISL_1347921|2021-02-08	GISAID	as indicated in sequence name
hCoV-19/Angola/CERI-KRISP-K015469/2021|EPI_ISL_2617055|2021-04-14	GISAID	as indicated in sequence name
hCoV-19/Angola/CERI-KRISP-K021581/2021|EPI_ISL_3730440|2021-05-28	GISAID	as indicated in sequence name
hCoV-19/Angola/CERI-KRISP-K021608/2021|EPI_ISL_3730442|2021-06-08	GISAID	as indicated in sequence name
hCoV-19/Angola/CERI-KRISP-K021652/2021|EPI_ISL_3730445|2021-06-18	GISAID	as indicated in sequence name
hCoV-19/Angola/CERI-KRISP-K021593/2021|EPI_ISL_3730438|2021-06-03	GISAID	as indicated in sequence name
hCoV-19/Belgium/rega-4234/2021|EPI_ISL_1380674|2021-03-04	GISAID	as indicated in sequence name
hCoV-19/Ireland/TA-NVRL-22IRL53665/2021|EPI_ISL_2088151|2021-04-28	GISAID	as indicated in sequence name
hCoV-19/Benin/248956/2021|EPI_ISL_4567022|2021-01-30	GISAID	as indicated in sequence name
hCoV-19/CzechRepublic/IMG30S_7324/21|EPI_ISL_7883816|2021-04-24	GISAID	as indicated in sequence name
Caribbean|SaintLucia|47889|2021-01-21	This study	EPI_ISL_872193
hCoV-19/Canada/BC-BCCDC-121889/2021|EPI_ISL_3599649|2021-04-30	GISAID	as indicated in sequence name
hCoV-19/Switzerland/VS-ICH-2210728994/2021|EPI_ISL_3667071|2021-07-12	GISAID	as indicated in sequence name
hCoV-19/Gibraltar/EXP_01092021-1267788-32/2021|EPI_ISL_3980681|2021-04-07	GISAID	as indicated in sequence name
hCoV-19/Spain/CT-HUGTiPM020NR3G7/2021|EPI_ISL_2650243|2021-06-10	GISAID	as indicated in sequence name
hCoV-19/Spain/CT-HUB00785/2021|EPI_ISL_2516512|2021-05-12	GISAID	as indicated in sequence name
hCoV-19/Romania/Dolj_458971/2021|EPI_ISL_3911447|2021-06-08	GISAID	as indicated in sequence name
hCoV-19/Colombia/DC-H80/2021|EPI_ISL_7339462|2021-05-26	GISAID	as indicated in sequence name
hCoV-19/Colombia/DC-UANDES-G014454/2021|EPI_ISL_1626610|2021-03-10	GISAID	as indicated in sequence name
hCoV-19/Panama/GMI-PACOVIDVIRO628/2021|EPI_ISL_5196210|2021-04-06	GISAID	as indicated in sequence name
hCoV-19/Iceland/11278/2021|EPI_ISL_3930232|2021-03-08	GISAID	as indicated in sequence name
hCoV-19/Iceland/11364/2021|EPI_ISL_3930346|2021-03-24	GISAID	as indicated in sequence name
hCoV-19/Portugal/PT8394/2021|EPI_ISL_2536041|2021-04-27	GISAID	as indicated in sequence name
hCoV-19/Latvia/2105096088/2021|EPI_ISL_2799235|2021-05-26	GISAID	as indicated in sequence name
hCoV-19/Latvia/483/2021|EPI_ISL_1219301|2021-02-03	GISAID	as indicated in sequence name
hCoV-19/Latvia/802/2021|EPI_ISL_1219608|2021-02-22	GISAID	as indicated in sequence name
hCoV-19/Latvia/2105048947/2021|EPI_ISL_2798704|2021-05-13	GISAID	as indicated in sequence name
Caribbean|Jamaica|47538|2020-12-31	This study	EPI_ISL_756368
hCoV-19/Australia/QLD1855/2021|EPI_ISL_1754865|2021-04-24	GISAID	as indicated in sequence name
hCoV-19/Sweden/5033348797/2021|EPI_ISL_1617995|2021-02-17	GISAID	as indicated in sequence name
hCoV-19/Canada/BC-BCCDC-38858/2021|EPI_ISL_2524579|2021-03-01	GISAID	as indicated in sequence name
hCoV-19/Coted_Ivoire/COV-BKE3282-bc57/2021|EPI_ISL_3536578|2021-04-02	GISAID	as indicated in sequence name
hCoV-19/Ghana/WACCBIP-GS719/2021|EPI_ISL_2836852|2021-02-26	GISAID	as indicated in sequence name
hCoV-19/Coted_Ivoire/COV-BKE3664-bc83/2021|EPI_ISL_3536597|2021-04-27	GISAID	as indicated in sequence name
hCoV-19/Ghana/WACCBIP-GS468/2021|EPI_ISL_2422519|2021-02-10	GISAID	as indicated in sequence name
hCoV-19/Ghana/WACCBIP-GS1063/2021|EPI_ISL_3268104|2021-05-03	GISAID	as indicated in sequence name
hCoV-19/Togo/NMIMR-TG-TGS-024-21/2021|EPI_ISL_2001062|2021-01-15	GISAID	as indicated in sequence name
hCoV-19/Finland/5860/2021|EPI_ISL_2604511|2021-04-05	GISAID	as indicated in sequence name
hCoV-19/Togo/C5780/2021|EPI_ISL_1500948|2021-01-22	GISAID	as indicated in sequence name
hCoV-19/France/ARA-210015401301/2021|EPI_ISL_1406528|2021-03-10	GISAID	as indicated in sequence name
hCoV-19/SintMaarten/SX-RIVM-33602/2021|EPI_ISL_2303045|2021-05-01	GISAID	as indicated in sequence name
hCoV-19/USA/IN-CDC-STM-000066052/2021|EPI_ISL_2159875|2021-04-30	GISAID	as indicated in sequence name
hCoV-19/Morocco/FMP-234/2021|EPI_ISL_1913086|2021-03-11	GISAID	as indicated in sequence name
hCoV-19/Ghana/WACCBIP-GS415/2021|EPI_ISL_1255276|2021-01-18	GISAID	as indicated in sequence name
hCoV-19/Ghana/WACCBIP-GS647/2021|EPI_ISL_2422604|2021-03-30	GISAID	as indicated in sequence name
hCoV-19/Ghana/NMIMR-NTRA-14902/2020|EPI_ISL_1018092|2020-12-23	GISAID	as indicated in sequence name
hCoV-19/CentralAfricanRepublic/24397/2021|EPI_ISL_2281257|2021-03-09	GISAID	as indicated in sequence name
hCoV-19/Coted_Ivoire/COV-BKE3387-bc64/2021|EPI_ISL_3536585|2021-04-08	GISAID	as indicated in sequence name
hCoV-19/Morocco/FMP-258/2021|EPI_ISL_1908147|2021-04-03	GISAID	as indicated in sequence name
hCoV-19/Morocco/FMP-262/2021|EPI_ISL_1908155|2021-04-16	GISAID	as indicated in sequence name
hCoV-19/PuertoRico/PR-Yale-5952/2021|EPI_ISL_2960093|2021-05-26	GISAID	as indicated in sequence name
hCoV-19/Belarus/RRPCEM-VIS_50/2021|EPI_ISL_2080973|2021-02-23	GISAID	as indicated in sequence name
hCoV-19/Ukraine/Kyiv-PHC-0010/2021|EPI_ISL_1495120|2021-03-16	GISAID	as indicated in sequence name
hCoV-19/Kenya/C92868/2021|EPI_ISL_2602586|2021-04-21	GISAID	as indicated in sequence name
hCoV-19/Ghana/NMIMR-TRA-21-36145/2021|EPI_ISL_2376387|2021-03-05	GISAID	as indicated in sequence name
hCoV-19/PuertoRico/PR-CDC-S252/2021|EPI_ISL_1620587|2021-03-23	GISAID	as indicated in sequence name
hCoV-19/PuertoRico/PR-UPRRP-2309/2021|EPI_ISL_3924813|2021-04-01	GISAID	as indicated in sequence name
hCoV-19/Ghana/FS-21-111/2021|EPI_ISL_2535804|2021-01-28	GISAID	as indicated in sequence name
hCoV-19/Curacao/CW-RIVM-15628/2021|EPI_ISL_1232303|2021-02-18	GISAID	as indicated in sequence name
hCoV-19/Curacao/CW-RIVM-18427/2021|EPI_ISL_1370649|2021-03-05	GISAID	as indicated in sequence name
hCoV-19/Curacao/CW-RIVM-19583/2021|EPI_ISL_1456465|2021-03-10	GISAID	as indicated in sequence name
hCoV-19/SintMaarten/SX-RIVM-23162/2021|EPI_ISL_1596044|2021-03-24	GISAID	as indicated in sequence name
hCoV-19/SintMaarten/SX-RIVM-25707/2021|EPI_ISL_1705180|2021-04-12	GISAID	as indicated in sequence name
hCoV-19/Curacao/CW-RIVM-31636/2021|EPI_ISL_2218062|2021-04-29	GISAID	as indicated in sequence name
hCoV-19/Curacao/CW-RIVM-26972/2021|EPI_ISL_1792375|2021-04-10	GISAID	as indicated in sequence name
hCoV-19/Curacao/CW-RIVM-31705/2021|EPI_ISL_2218108|2021-05-02	GISAID	as indicated in sequence name
hCoV-19/Aruba/AW-RIVM-33412/2021|EPI_ISL_2303008|2021-05-11	GISAID	as indicated in sequence name
hCoV-19/Curacao/CW-RIVM-35059/2021|EPI_ISL_2405515|2021-05-12	GISAID	as indicated in sequence name
hCoV-19/SintMaarten/SX-RIVM-26460/2021|EPI_ISL_1705933|2021-04-09	GISAID	as indicated in sequence name
hCoV-19/Curacao/CW-RIVM-29960/2021|EPI_ISL_2093526|2021-04-13	GISAID	as indicated in sequence name
hCoV-19/Curacao/CW-RIVM-25504/2021|EPI_ISL_1704977|2021-04-03	GISAID	as indicated in sequence name
hCoV-19/Benin/NMIMR-LFVH399239/2021|EPI_ISL_7139985|2021-05-08	GISAID	as indicated in sequence name
hCoV-19/Morocco/FMP-267/2021|EPI_ISL_1908805|2021-04-08	GISAID	as indicated in sequence name
hCoV-19/Coted_Ivoire/COV-BKE2715-bc6/2021|EPI_ISL_3536546|2021-03-09	GISAID	as indicated in sequence name
hCoV-19/Israel/CVL-13834/2021|EPI_ISL_2636404|2021-06-05	GISAID	as indicated in sequence name
hCoV-19/Norway/08390/2021|EPI_ISL_1989234|2021-04-03	GISAID	as indicated in sequence name
hCoV-19/Georgia/Tb-SNGS067/2021|EPI_ISL_1914670|2021-03-17	GISAID	as indicated in sequence name
hCoV-19/Georgia/Tb-SNGS069/2021|EPI_ISL_1914783|2021-04-01	GISAID	as indicated in sequence name
hCoV-19/Guadeloupe/IPP10076/2021|EPI_ISL_1821587|2021-04-13	GISAID	as indicated in sequence name
hCoV-19/Guadeloupe/IPP12789/2021|EPI_ISL_2462927|2021-05-11	GISAID	as indicated in sequence name
hCoV-19/Ghana/WACCBIP-GS581/2021|EPI_ISL_2422561|2021-03-24	GISAID	as indicated in sequence name
Caribbean|Barbados|74820|2021-07-07	This study	EPI_ISL_9332730
hCoV-19/CostaRica/INC-0633/2021|EPI_ISL_2502731|2021-05-04	GISAID	as indicated in sequence name
hCoV-19/Egypt/ARMY-401/2021|EPI_ISL_1969079|2021-03-28	GISAID	as indicated in sequence name
hCoV-19/Togo/NMIMR-TG-TGS-053-21/2021|EPI_ISL_2151341|2021-02-25	GISAID	as indicated in sequence name
hCoV-19/Senegal/SN-IR8-000056/2021|EPI_ISL_1630258|2021-01-16	GISAID	as indicated in sequence name
hCoV-19/Guadeloupe/IPP07810/2021|EPI_ISL_1517492|2021-03-16	GISAID	as indicated in sequence name
hCoV-19/Guadeloupe/IPP15246/2021|EPI_ISL_3031653|2021-06-29	GISAID	as indicated in sequence name
hCoV-19/Guadeloupe/IPP13837/2021|EPI_ISL_2531940|2021-05-25	GISAID	as indicated in sequence name
hCoV-19/Guadeloupe/IPP14051/2021|EPI_ISL_2628276|2021-06-08	GISAID	as indicated in sequence name
hCoV-19/Coted_Ivoire/BKE1639-bc12/2021|EPI_ISL_1367678|2021-01-15	GISAID	as indicated in sequence name
hCoV-19/Ghana/WACCBIP-GS467/2021|EPI_ISL_2422518|2021-02-01	GISAID	as indicated in sequence name
hCoV-19/Nigeria/BCVL-18820/2021|EPI_ISL_985076|2021-01-10	GISAID	as indicated in sequence name
hCoV-19/Ethiopia/7631/2021|EPI_ISL_6166385|2021-04-02	GISAID	as indicated in sequence name
hCoV-19/Madagascar/IPM-06605/2021|EPI_ISL_4297655|2021-04-07	GISAID	as indicated in sequence name
hCoV-19/Nepal/CDBT-TU-S-212/2021|EPI_ISL_4707241|2021-04-14	GISAID	as indicated in sequence name
hCoV-19/Nigeria/BCVL-23332/2021|EPI_ISL_4026451|2021-02-08	GISAID	as indicated in sequence name
hCoV-19/Canada/SK-NML-23549/2021|EPI_ISL_2565685|2021-03-16	GISAID	as indicated in sequence name
hCoV-19/Sweden/SE1410600612/2021|EPI_ISL_2256327|2021-04-01	GISAID	as indicated in sequence name
hCoV-19/Aruba/AW-RIVM-12804/2021|EPI_ISL_1035081|2021-02-08	GISAID	as indicated in sequence name
hCoV-19/Aruba/AW-RIVM-20175/2021|EPI_ISL_1456513|2021-03-08	GISAID	as indicated in sequence name
hCoV-19/Aruba/AW-RIVM-23238/2021|EPI_ISL_1596120|2021-03-30	GISAID	as indicated in sequence name
hCoV-19/Aruba/AW-RIVM-35930/2021|EPI_ISL_2406388|2021-05-19	GISAID	as indicated in sequence name
hCoV-19/Aruba/AW-RIVM-16756/2021|EPI_ISL_1289179|2021-03-01	GISAID	as indicated in sequence name
hCoV-19/Aruba/AW-RIVM-26435/2021|EPI_ISL_1705908|2021-04-09	GISAID	as indicated in sequence name
hCoV-19/Aruba/AW-RIVM-28082/2021|EPI_ISL_1961915|2021-04-19	GISAID	as indicated in sequence name
hCoV-19/Aruba/AW-RIVM-22217/2021|EPI_ISL_1521143|2021-03-22	GISAID	as indicated in sequence name
hCoV-19/Aruba/AW-RIVM-22236/2021|EPI_ISL_1521154|2021-03-18	GISAID	as indicated in sequence name
hCoV-19/Romania/Vrancea_453094/2021|EPI_ISL_2774004|2021-05-12	GISAID	as indicated in sequence name
hCoV-19/Sweden/4011025664/2021|EPI_ISL_1606517|2021-03-17	GISAID	as indicated in sequence name
hCoV-19/DRC/RDC-226/2021|EPI_ISL_2968551|2021-05-25	GISAID	as indicated in sequence name
hCoV-19/Netherlands/OV-RIVM-44102/2021|EPI_ISL_3057725|2021-07-03	GISAID	as indicated in sequence name
hCoV-19/Spain/CL-COV13325/2021|EPI_ISL_4273109|2021-08-24	GISAID	as indicated in sequence name
hCoV-19/Austria/CeMM6630/2021|EPI_ISL_1583505|2021-03-29	GISAID	as indicated in sequence name
hCoV-19/NorthernIreland/RAND-156BB73/2021|EPI_ISL_2254114|2021-05-09	GISAID	as indicated in sequence name
hCoV-19/NorthernIreland/RAND-1421284/2021|EPI_ISL_1413042|2021-03-03	GISAID	as indicated in sequence name
hCoV-19/NorthernIreland/NIRE-0017e3/2021|EPI_ISL_1977524|2021-03-15	GISAID	as indicated in sequence name
hCoV-19/NorthernIreland/NIRE-0013b7/2021|EPI_ISL_1976552|2021-03-31	GISAID	as indicated in sequence name
hCoV-19/Finland/HEL-20-701/2021|EPI_ISL_1279099|2021-01-11	GISAID	as indicated in sequence name
hCoV-19/Serbia/Zitoradja-J462460-1805/2021|EPI_ISL_6929816|2021-05-18	GISAID	as indicated in sequence name
hCoV-19/NorthMacedonia/38272/2021|EPI_ISL_2839164|2021-04-24	GISAID	as indicated in sequence name
hCoV-19/Serbia/Beograd-434A1-0304/2021|EPI_ISL_6937438|2021-04-03	GISAID	as indicated in sequence name
hCoV-19/Slovenia/22-8263/2021|EPI_ISL_3061676|2021-06-08	GISAID	as indicated in sequence name
hCoV-19/Serbia/Belgrade-3053992102/2021|EPI_ISL_1654831|2021-02-21	GISAID	as indicated in sequence name
hCoV-19/Serbia/Belgrade-6015380803/2021|EPI_ISL_1654825|2021-03-08	GISAID	as indicated in sequence name
hCoV-19/Serbia/Belgrade-3302920905/2021|EPI_ISL_3163951|2021-05-09	GISAID	as indicated in sequence name
hCoV-19/Serbia/Bor-J729308-2705/2021|EPI_ISL_6915183|2021-05-27	GISAID	as indicated in sequence name
hCoV-19/Liechtenstein/UHB-4209185301/2021|EPI_ISL_2768036|2021-06-10	GISAID	as indicated in sequence name
hCoV-19/Pakistan/IS-SEARCH-108046/2021|EPI_ISL_4268816|2021-04-22	GISAID	as indicated in sequence name
hCoV-19/Afghanistan/2870x0013_23786/2021|EPI_ISL_4572745|2021-05-10	GISAID	as indicated in sequence name
hCoV-19/Afghanistan/2870x0206_23908/2021|EPI_ISL_4583424|2021-05-21	GISAID	as indicated in sequence name
hCoV-19/Afghanistan/2870x0070_23808/2021|EPI_ISL_4572777|2021-04-25	GISAID	as indicated in sequence name
hCoV-19/Peru/TUM-FPT02057/2021|EPI_ISL_3696164|2021-03-30	GISAID	as indicated in sequence name
hCoV-19/Venezuela/Ap5496/2021|EPI_ISL_3298683|2021-05-06	GISAID	as indicated in sequence name
hCoV-19/Belgium/UZA-UA-CV2262097994/2021|EPI_ISL_2861714|2021-06-30	GISAID	as indicated in sequence name
hCoV-19/Turkey/GIHSN-Ankara-14011_1101/2021|EPI_ISL_3162291|2021-04-19	GISAID	as indicated in sequence name
hCoV-19/Wales/PHWC-PYYDUH/2021|EPI_ISL_1388117|2021-03-14	GISAID	as indicated in sequence name
hCoV-19/Mexico/CMX_IBT_IMSS_1636/2021|EPI_ISL_2681195|2021-05-31	GISAID	as indicated in sequence name
hCoV-19/PuertoRico/PR-CDC-S486/2021|EPI_ISL_2688294|2021-04-29	GISAID	as indicated in sequence name
hCoV-19/Iceland/11414/2021|EPI_ISL_3930396|2021-03-30	GISAID	as indicated in sequence name
hCoV-19/Iceland/11471/2021|EPI_ISL_3930453|2021-04-07	GISAID	as indicated in sequence name
hCoV-19/Gibraltar/211000549/2021|EPI_ISL_1299710|2021-03-08	GISAID	as indicated in sequence name
hCoV-19/Morocco/FMP-236/2021|EPI_ISL_1913213|2021-03-25	GISAID	as indicated in sequence name
hCoV-19/Gibraltar/EXP_05092021-1123195-72/2021|EPI_ISL_3989026|2021-01-03	GISAID	as indicated in sequence name
hCoV-19/CanaryIslands/CN-ISCIII-212158/2021|EPI_ISL_1683816|2021-03-01	GISAID	as indicated in sequence name
hCoV-19/Netherlands/NH-RIVM-13540/2021|EPI_ISL_1089683|2021-02-06	GISAID	as indicated in sequence name
hCoV-19/Netherlands/NH-RIVM-20914/2020|EPI_ISL_790587|2020-12-19	GISAID	as indicated in sequence name
hCoV-19/Aruba/AW-RIVM-16064/2021|EPI_ISL_1232739|2021-02-27	GISAID	as indicated in sequence name
hCoV-19/England/BIRM-6FDEA/2021|EPI_ISL_1046957|2021-02-14	GISAID	as indicated in sequence name
hCoV-19/Netherlands/NH-RIVM-16835/2021|EPI_ISL_1287925|2021-02-23	GISAID	as indicated in sequence name
hCoV-19/Armenia/IMB3-8/2021|EPI_ISL_1718301|2021-03-18	GISAID	as indicated in sequence name
hCoV-19/Slovenia/303191/2021|EPI_ISL_3426462|2021-06-30	GISAID	as indicated in sequence name
hCoV-19/Nigeria/CV2511/2021|EPI_ISL_4490524|2021-05-27	GISAID	as indicated in sequence name
hCoV-19/SaudiArabia/KFSHRC_IonXpress_014/2021|EPI_ISL_6437536|2021-05-05	GISAID	as indicated in sequence name
hCoV-19/Belgium/UGent-4415/2021|EPI_ISL_1688858|2021-03-22	GISAID	as indicated in sequence name
hCoV-19/Netherlands/NB-RIVM-38538/2021|EPI_ISL_2610001|2021-05-20	GISAID	as indicated in sequence name
hCoV-19/Poland/PL_P2834/2021|EPI_ISL_2319151|2021-05-12	GISAID	as indicated in sequence name
hCoV-19/Belgium/rega-9760/2021|EPI_ISL_2834771|2021-05-19	GISAID	as indicated in sequence name
hCoV-19/Netherlands/OV-RIVM-35341/2021|EPI_ISL_2405798|2021-05-10	GISAID	as indicated in sequence name
hCoV-19/Netherlands/NB-RIVM-41944/2021|EPI_ISL_2862813|2021-06-23	GISAID	as indicated in sequence name
hCoV-19/Wales/PHWC-4BC9E6/2021|EPI_ISL_922809|2021-01-17	GISAID	as indicated in sequence name
hCoV-19/Wales/PHWC-PYRP4H/2021|EPI_ISL_1979406|2021-04-23	GISAID	as indicated in sequence name
hCoV-19/Netherlands/ZH-EMC-2224/2021|EPI_ISL_2154303|2021-03-10	GISAID	as indicated in sequence name
hCoV-19/England/QEUH-1500E68/2021|EPI_ISL_1698586|2021-04-13	GISAID	as indicated in sequence name
hCoV-19/Norway/17701/2021|EPI_ISL_4479581|2021-07-14	GISAID	as indicated in sequence name
hCoV-19/Bonaire/BQ-RIVM-22557/2021|EPI_ISL_1521844|2021-03-17	GISAID	as indicated in sequence name
hCoV-19/Bonaire/BQ-RIVM-25769/2021|EPI_ISL_1705242|2021-04-06	GISAID	as indicated in sequence name
hCoV-19/Bonaire/BQ-RIVM-16924/2021|EPI_ISL_1288123|2021-03-02	GISAID	as indicated in sequence name
hCoV-19/Bonaire/BQ-RIVM-15585/2021|EPI_ISL_1232260|2021-02-10	GISAID	as indicated in sequence name
hCoV-19/Bonaire/BQ-RIVM-23567/2021|EPI_ISL_1596448|2021-03-26	GISAID	as indicated in sequence name
hCoV-19/Bonaire/BQ-RIVM-15620/2021|EPI_ISL_1232295|2021-02-06	GISAID	as indicated in sequence name
hCoV-19/Bonaire/BQ-RIVM-15901/2021|EPI_ISL_1232576|2021-02-18	GISAID	as indicated in sequence name
hCoV-19/Curacao/CW-RIVM-30383/2021|EPI_ISL_2094036|2021-04-23	GISAID	as indicated in sequence name
hCoV-19/Bonaire/BQ-RIVM-25803/2021|EPI_ISL_1705276|2021-03-31	GISAID	as indicated in sequence name
hCoV-19/Bonaire/BQ-RIVM-27398/2021|EPI_ISL_1792863|2021-04-12	GISAID	as indicated in sequence name
hCoV-19/Curacao/CW-RIVM-21599/2021|EPI_ISL_1522059|2021-03-22	GISAID	as indicated in sequence name
hCoV-19/Bonaire/BQ-RIVM-41715/2021|EPI_ISL_2862790|2021-06-20	GISAID	as indicated in sequence name
hCoV-19/Bonaire/BQ-RIVM-40801/2021|EPI_ISL_2788003|2021-06-15	GISAID	as indicated in sequence name
hCoV-19/Bonaire/BQ-RIVM-42362/2021|EPI_ISL_2981898|2021-06-29	GISAID	as indicated in sequence name
hCoV-19/Bonaire/BQ-RIVM-40809/2021|EPI_ISL_2788148|2021-06-12	GISAID	as indicated in sequence name
hCoV-19/Wales/PHWC-495673/2020|EPI_ISL_726377|2020-11-23	GISAID	as indicated in sequence name
hCoV-19/Wales/ALDP-119CA9E/2021|EPI_ISL_989858|2021-01-26	GISAID	as indicated in sequence name
hCoV-19/NorthernIreland/NIRE-00141b/2021|EPI_ISL_1976619|2021-04-05	GISAID	as indicated in sequence name
hCoV-19/NewZealand/20CV0687/2020|EPI_ISL_755626|2020-12-20	GISAID	as indicated in sequence name
hCoV-19/NorthernIreland/OXON-F55234/2021|EPI_ISL_999101|2021-01-13	GISAID	as indicated in sequence name
hCoV-19/NorthernIreland/RAND-11E1890/2021|EPI_ISL_1046701|2021-01-30	GISAID	as indicated in sequence name
hCoV-19/Estonia/Cov9881/2021|EPI_ISL_2642648|2021-03-05	GISAID	as indicated in sequence name
hCoV-19/Estonia/Cov10664/2021|EPI_ISL_2643180|2021-03-18	GISAID	as indicated in sequence name
hCoV-19/Estonia/C142701/2021|EPI_ISL_2788778|2021-05-06	GISAID	as indicated in sequence name
hCoV-19/Estonia/C114591/2021|EPI_ISL_2097159|2021-04-10	GISAID	as indicated in sequence name
hCoV-19/Finland/8110/2021|EPI_ISL_3014714|2021-05-30	GISAID	as indicated in sequence name
hCoV-19/NewZealand/21CV0110/2021|EPI_ISL_877225|2021-01-14	GISAID	as indicated in sequence name
hCoV-19/Switzerland/un-33270225/2021|EPI_ISL_1084831|2021-02-14	GISAID	as indicated in sequence name
hCoV-19/England/ALDP-1430194/2021|EPI_ISL_1455038|2021-03-08	GISAID	as indicated in sequence name
hCoV-19/NorthernIreland/NIRE-237A88/2021|EPI_ISL_998184|2021-01-22	GISAID	as indicated in sequence name
hCoV-19/Reunion/PIMIT_05992/2021|EPI_ISL_2090821|2021-04-02	GISAID	as indicated in sequence name
Caribbean|Barbados|71162|2021-06-08	This study	EPI_ISL_2678163
hCoV-19/Bangladesh/ideSHi-S-18/2021|EPI_ISL_1750960|2021-03-11	GISAID	as indicated in sequence name
hCoV-19/Malta/MDxMDH461/2021|EPI_ISL_2116339|2021-05-09	GISAID	as indicated in sequence name
hCoV-19/Oman/52111732/2021|EPI_ISL_2921186|2021-04-20	GISAID	as indicated in sequence name
hCoV-19/Oman/rega-OM-102/2021|EPI_ISL_4062895|2021-05-18	GISAID	as indicated in sequence name
hCoV-19/Portugal/PT6905/2021|EPI_ISL_1853834|2021-04-13	GISAID	as indicated in sequence name
hCoV-19/Pakistan/JRCGR_SCV-91_MARDAN-02/2021|EPI_ISL_2466724|2021-03-05	GISAID	as indicated in sequence name
Caribbean|TurksAndCaicosIslands|60989|2021-04-09	This study	EPI_ISL_2649739
hCoV-19/Italy/LAZ-INMI-452/2021|EPI_ISL_1524751|2021-03-28	GISAID	as indicated in sequence name
hCoV-19/Norway/3184/2021|EPI_ISL_1013518|2021-02-04	GISAID	as indicated in sequence name
hCoV-19/Morocco/FMP-181/2021|EPI_ISL_1913033|2021-03-01	GISAID	as indicated in sequence name
hCoV-19/NorthernIreland/NIRE-000113/2021|EPI_ISL_2238997|2021-02-27	GISAID	as indicated in sequence name
hCoV-19/Norway/7354/2021|EPI_ISL_1578989|2021-03-20	GISAID	as indicated in sequence name
hCoV-19/Oman/5213202/2021|EPI_ISL_2925629|2021-02-08	GISAID	as indicated in sequence name
hCoV-19/Wales/PHWC-4D89E4/2021|EPI_ISL_1249487|2021-03-01	GISAID	as indicated in sequence name
hCoV-19/Taiwan/CGMH-CGU-58/2021|EPI_ISL_2249597|2021-03-01	GISAID	as indicated in sequence name
hCoV-19/Lithuania/S21B81/2021|EPI_ISL_1324714|2021-02-09	GISAID	as indicated in sequence name
hCoV-19/Wales/PHWC-PYRAJW/2021|EPI_ISL_2127852|2021-05-05	GISAID	as indicated in sequence name
hCoV-19/NewZealand/21MV0250/2021|EPI_ISL_1469094|2021-03-27	GISAID	as indicated in sequence name
hCoV-19/Oman/5215315/2021|EPI_ISL_2921189|2021-03-07	GISAID	as indicated in sequence name
hCoV-19/Russia/MOW-RII-MH15908/2021|EPI_ISL_1627572|2021-02-05	GISAID	as indicated in sequence name
hCoV-19/Ireland/D-NVRL-20IRL12372/2020|EPI_ISL_789090|2020-12-23	GISAID	as indicated in sequence name
hCoV-19/Ireland/D-NVRL-e86IRL98254/2021|EPI_ISL_1397082|2021-03-08	GISAID	as indicated in sequence name
hCoV-19/Ireland/D-NVRL-22IRL28292/2021|EPI_ISL_1791217|2021-04-17	GISAID	as indicated in sequence name
hCoV-19/SouthKorea/KDCA4156/2021|EPI_ISL_2332454|2021-03-27	GISAID	as indicated in sequence name
hCoV-19/NorthernIreland/NIRE-245E5E/2021|EPI_ISL_921073|2021-01-01	GISAID	as indicated in sequence name
hCoV-19/NorthernIreland/NIRE-0017f6/2021|EPI_ISL_1977557|2021-03-11	GISAID	as indicated in sequence name
hCoV-19/NorthernIreland/RAND-1267F7E/2021|EPI_ISL_1057774|2021-02-03	GISAID	as indicated in sequence name
hCoV-19/Oman/rega-OM-54/2021|EPI_ISL_4062653|2021-05-12	GISAID	as indicated in sequence name
hCoV-19/Scotland/QEUH-E4CFFE/2021|EPI_ISL_858536|2021-01-04	GISAID	as indicated in sequence name
hCoV-19/Finland/THL-202106225/2021|EPI_ISL_2505365|2021-03-01	GISAID	as indicated in sequence name
hCoV-19/Estonia/16054798/2021|EPI_ISL_2546993|2021-04-30	GISAID	as indicated in sequence name
hCoV-19/Estonia/16846763/2021|EPI_ISL_3665803|2021-06-15	GISAID	as indicated in sequence name
hCoV-19/Estonia/Cov11194/2021|EPI_ISL_2642123|2021-03-30	GISAID	as indicated in sequence name
hCoV-19/Estonia/155523/2021|EPI_ISL_2601611|2021-04-13	GISAID	as indicated in sequence name
hCoV-19/Estonia/16837424/2021|EPI_ISL_3505862|2021-05-14	GISAID	as indicated in sequence name
hCoV-19/Senegal/202801/2021|EPI_ISL_8527962|2021-03-30	GISAID	as indicated in sequence name
hCoV-19/Senegal/7002801/2021|EPI_ISL_8528257|2021-05-06	GISAID	as indicated in sequence name
hCoV-19/Senegal/207777/2021|EPI_ISL_8527999|2021-04-07	GISAID	as indicated in sequence name
hCoV-19/Australia/VIC18210/2021|EPI_ISL_979360|2021-02-03	GISAID	as indicated in sequence name
hCoV-19/Cyprus/BMVUCY664/2020|EPI_ISL_7210338|2020-12-22	GISAID	as indicated in sequence name
hCoV-19/Senegal/7918577/2021|EPI_ISL_8528328|2021-05-21	GISAID	as indicated in sequence name
hCoV-19/Senegal/173302/2021|EPI_ISL_8527994|2021-03-11	GISAID	as indicated in sequence name
hCoV-19/Senegal/195814/2021|EPI_ISL_8527879|2021-03-17	GISAID	as indicated in sequence name
hCoV-19/Senegal/4034509/2021|EPI_ISL_8527776|2021-02-23	GISAID	as indicated in sequence name
hCoV-19/Senegal/SN-THI-POP-AIBD-6535/2021|EPI_ISL_1910390|2021-03-25	GISAID	as indicated in sequence name
Caribbean|Jamaica|63384|2021-04-22	This study	EPI_ISL_2565078
hCoV-19/Ireland/G-NVRL-22IRL85157/2021|EPI_ISL_2363280|2021-05-08	GISAID	as indicated in sequence name
hCoV-19/Ireland/LK-NVRL-30IRL33108/2021|EPI_ISL_2454711|2021-05-18	GISAID	as indicated in sequence name
Caribbean|Barbados|59718|2021-03-25	This study	EPI_ISL_2544756
hCoV-19/Italy/PIE-15850001/2021|EPI_ISL_2651004|2021-05-18	GISAID	as indicated in sequence name
hCoV-19/France/IDF-IPP04161/2021|EPI_ISL_1110883|2021-02-16	GISAID	as indicated in sequence name
hCoV-19/Martinique/HCL021028550901/2021|EPI_ISL_1265546|2021-01-26	GISAID	as indicated in sequence name
hCoV-19/France/BRE-IPP09886/2021|EPI_ISL_1789067|2021-04-13	GISAID	as indicated in sequence name
hCoV-19/France/OCC-CHU-TLS-210881538801/2021|EPI_ISL_2381386|2021-03-29	GISAID	as indicated in sequence name
hCoV-19/Germany/SN-RKI-I-072263/2021|EPI_ISL_1639091|2021-03-27	GISAID	as indicated in sequence name
hCoV-19/Poland/NIPH-NIH_ECDC-3530/2021|EPI_ISL_1745927|2021-03-30	GISAID	as indicated in sequence name
hCoV-19/Latvia/232/2021|EPI_ISL_856710|2021-01-12	GISAID	as indicated in sequence name
Caribbean|Jamaica|47546|2020-12-31	This study	EPI_ISL_756365
Caribbean|Jamaica|47547|2021-01-19	This study	EPI_ISL_9332723
hCoV-19/Lebanon/QIB-497/2021|EPI_ISL_3343683|2021-03-09	GISAID	as indicated in sequence name
hCoV-19/Greece/196150/2021|EPI_ISL_2370787|2021-04-28	GISAID	as indicated in sequence name
hCoV-19/CaboVerde/Praia_2438/2021|EPI_ISL_1123280|2021-01-18	GISAID	as indicated in sequence name
hCoV-19/Bulgaria/21BG-EU_000207_Pl3/2021|EPI_ISL_1231555|2021-02-09	GISAID	as indicated in sequence name
hCoV-19/Hungary/6889_13/2021|EPI_ISL_1346696|2021-01-06	GISAID	as indicated in sequence name
hCoV-19/Gambia/3930/2021|EPI_ISL_915421|2021-01-15	GISAID	as indicated in sequence name
hCoV-19/Switzerland/SO-ETHZ-470846/2021|EPI_ISL_1130327|2021-01-25	GISAID	as indicated in sequence name
hCoV-19/NewZealand/21MV0178/2021|EPI_ISL_1315313|2021-03-13	GISAID	as indicated in sequence name
hCoV-19/Malta/MDxMDH357/2021|EPI_ISL_2101344|2021-04-09	GISAID	as indicated in sequence name
hCoV-19/Italy/APU-IZSPB-858PT/2021|EPI_ISL_1254690|2021-02-20	GISAID	as indicated in sequence name
hCoV-19/Poland/NIPH-NIH_ECDC-5416/2021|EPI_ISL_2322605|2021-05-06	GISAID	as indicated in sequence name
hCoV-19/USA/HI-H213005/2021|EPI_ISL_3189655|2021-06-29	GISAID	as indicated in sequence name
hCoV-19/Mexico/MEX-INMEGEN-05-04-100/2021|EPI_ISL_2349957|2021-05-14	GISAID	as indicated in sequence name
hCoV-19/Denmark/DCGC-56085/2021|EPI_ISL_1864585|2021-04-05	GISAID	as indicated in sequence name
hCoV-19/Sweden/DC107284371/2021|EPI_ISL_1599700|2021-02-12	GISAID	as indicated in sequence name
hCoV-19/CaymanIslands/18777/2021|EPI_ISL_3614328|2021-05-05	GISAID	as indicated in sequence name
hCoV-19/Bulgaria/21BG-EU_000700_Pl7/2021|EPI_ISL_1401183|2021-03-01	GISAID	as indicated in sequence name
hCoV-19/Wales/PHWC-PYNWXO/2021|EPI_ISL_1547194|2021-03-26	GISAID	as indicated in sequence name
hCoV-19/Denmark/DCGC-91500/2021|EPI_ISL_2027790|2021-04-26	GISAID	as indicated in sequence name
hCoV-19/Scotland/QEUH-13CF6BA/2021|EPI_ISL_1316271|2021-03-11	GISAID	as indicated in sequence name
hCoV-19/Denmark/DCGC-49600/2021|EPI_ISL_1125991|2021-02-15	GISAID	as indicated in sequence name
hCoV-19/Austria/CeMM7918/2021|EPI_ISL_1965485|2021-04-13	GISAID	as indicated in sequence name
hCoV-19/Latvia/2104042967/2021|EPI_ISL_2799703|2021-04-10	GISAID	as indicated in sequence name
hCoV-19/Latvia/2104087211/2021|EPI_ISL_2800236|2021-04-23	GISAID	as indicated in sequence name
hCoV-19/France/ARA-HCL021106288601/2021|EPI_ISL_2629358|2021-06-08	GISAID	as indicated in sequence name
hCoV-19/Morocco/FMP-336/2021|EPI_ISL_5119883|2021-05-19	GISAID	as indicated in sequence name
Caribbean|Bermuda|51483|2021-02-17	This study	EPI_ISL_2478971
hCoV-19/NewZealand/21MV0369/2021|EPI_ISL_1904856|2021-04-24	GISAID	as indicated in sequence name
hCoV-19/Netherlands/OV-RIVM-14638/2021|EPI_ISL_1165404|2021-02-10	GISAID	as indicated in sequence name
hCoV-19/GuineaBissau/45LNSPGB/2021|EPI_ISL_2150999|2021-01-04	GISAID	as indicated in sequence name
hCoV-19/Angola/KRISP-K010852/2021|EPI_ISL_1545285|2021-02-22	GISAID	as indicated in sequence name
hCoV-19/GuineaBissau/JPLNSP0037/2021|EPI_ISL_2110856|2021-02-05	GISAID	as indicated in sequence name
hCoV-19/Belgium/ULG-14360/2021|EPI_ISL_1671998|2021-04-07	GISAID	as indicated in sequence name
hCoV-19/NorthernIreland/RAND-1314522/2021|EPI_ISL_1264958|2021-02-17	GISAID	as indicated in sequence name
hCoV-19/NorthernIreland/NIRE-001991/2021|EPI_ISL_1978198|2021-03-23	GISAID	as indicated in sequence name
hCoV-19/NorthernIreland/RAND-15AE691/2021|EPI_ISL_2396811|2021-05-21	GISAID	as indicated in sequence name
hCoV-19/Ireland/WD-NVRL-e84IRL92453/2021|EPI_ISL_1092467|2021-02-01	GISAID	as indicated in sequence name
hCoV-19/Bangladesh/G039392/2021|EPI_ISL_890237|2021-01-06	GISAID	as indicated in sequence name
hCoV-19/Italy/SAR_ISS_7558/2021|EPI_ISL_6510746|2021-01-29	GISAID	as indicated in sequence name
hCoV-19/NewZealand/21MV0085/2021|EPI_ISL_1082265|2021-02-15	GISAID	as indicated in sequence name
hCoV-19/Lithuania/LTU000_KNS_ANT_05_10_15/2021|EPI_ISL_2334680|2021-05-05	GISAID	as indicated in sequence name
hCoV-19/Norway/09319/2021|EPI_ISL_2138744|2021-04-07	GISAID	as indicated in sequence name
hCoV-19/CaymanIslands/10010/2021|EPI_ISL_3690641|2021-03-05	GISAID	as indicated in sequence name
hCoV-19/CaymanIslands/11593/2021|EPI_ISL_3615704|2021-03-17	GISAID	as indicated in sequence name
Caribbean|Jamaica|55068|2021-03-03	This study	EPI_ISL_2658361
hCoV-19/CaymanIslands/10446/2021|EPI_ISL_3614794|2021-03-10	GISAID	as indicated in sequence name
Caribbean|Jamaica|55051|2021-03-03	This study	EPI_ISL_2658356
Caribbean|Barbados|71161|2021-06-08	This study	EPI_ISL_2678172
Caribbean|Jamaica|55063|2021-03-03	This study	EPI_ISL_2658360
hCoV-19/Norway/5651/2021|EPI_ISL_1314449|2021-03-05	GISAID	as indicated in sequence name
hCoV-19/Norway/OUS-02626/2021|EPI_ISL_4114420|2021-02-25	GISAID	as indicated in sequence name
hCoV-19/Norway/OUS-03271/2021|EPI_ISL_4115454|2021-03-11	GISAID	as indicated in sequence name
hCoV-19/Norway/13598/2021|EPI_ISL_2566142|2021-05-26	GISAID	as indicated in sequence name
hCoV-19/Norway/09899/2021|EPI_ISL_1820151|2021-04-14	GISAID	as indicated in sequence name
hCoV-19/Norway/OUS-06308/2021|EPI_ISL_4119278|2021-05-02	GISAID	as indicated in sequence name
hCoV-19/Norway/OUS-08501/2021|EPI_ISL_4121994|2021-05-20	GISAID	as indicated in sequence name
hCoV-19/Luxembourg/LNS5723444/2021|EPI_ISL_1498464|2021-02-04	GISAID	as indicated in sequence name
hCoV-19/CaboVerde/Praia_4732/2021|EPI_ISL_1123282|2021-02-03	GISAID	as indicated in sequence name
hCoV-19/CaboVerde/Santiago_26039/2021|EPI_ISL_8350781|2021-05-15	GISAID	as indicated in sequence name
Caribbean|Bermuda|51485|2021-02-17	This study	EPI_ISL_2478969
hCoV-19/NewZealand/21CV0032/2021|EPI_ISL_794625|2021-01-01	GISAID	as indicated in sequence name
hCoV-19/Iran/GRC-Q-11-102/2021|EPI_ISL_2455499|2021-02-08	GISAID	as indicated in sequence name
Caribbean|SaintLucia|59973|2021-03-27	This study	EPI_ISL_2478949
Caribbean|SaintLucia|51391|2021-01-28	This study	EPI_ISL_977581
Caribbean|SaintLucia|51389|2021-01-28	This study	EPI_ISL_977538
Caribbean|SaintLucia|47894|2021-01-21	This study	EPI_ISL_872194
hCoV-19/Bahrain/341726172/2021|EPI_ISL_1660466|2021-03-21	GISAID	as indicated in sequence name
Caribbean|SaintLucia|51396|2021-01-28	This study	EPI_ISL_977594
hCoV-19/Sweden/SE00322240/2021|EPI_ISL_1417631|2021-03-03	GISAID	as indicated in sequence name
Caribbean|SaintLucia|59979|2021-03-27	This study	EPI_ISL_2478954
Caribbean|SaintLucia|59980|2021-03-27	This study	EPI_ISL_2478956
Caribbean|SaintLucia|59975|2021-03-27	This study	EPI_ISL_2478952
Caribbean|SaintLucia|59974|2021-03-27	This study	EPI_ISL_2478951
Caribbean|SaintLucia|61086|2021-06-07	This study	EPI_ISL_8939091
Caribbean|SaintLucia|51390|2021-01-28	This study	EPI_ISL_977539
Caribbean|SaintLucia|59972|2021-03-27	This study	EPI_ISL_2478947
Caribbean|SaintLucia|51395|2021-01-28	This study	EPI_ISL_977584
Caribbean|BritishVirginIslands|64785|2021-05-02	This study	EPI_ISL_2658390
Caribbean|SaintLucia|66443|2021-05-14	This study	EPI_ISL_2626657
Caribbean|SaintLucia|66444|2021-05-14	This study	EPI_ISL_2626658
Caribbean|SaintLucia|61075|2021-06-07	This study	EPI_ISL_8939100
Caribbean|SaintLucia|74396|2021-07-07	This study	EPI_ISL_2967981
Caribbean|SaintLucia|74402|2021-07-07	This study	EPI_ISL_2967985
Caribbean|Dominica|65648|2021-05-10	This study	EPI_ISL_2631441
Caribbean|AntiguaAndBarbuda|73647|2021-06-16	This study	EPI_ISL_2955589
Caribbean|AntiguaAndBarbuda|77144|2021-07-17	This study	EPI_ISL_3642756
Caribbean|AntiguaAndBarbuda|77143|2021-07-17	This study	EPI_ISL_3642758
Caribbean|AntiguaAndBarbuda|77146|2021-07-17	This study	EPI_ISL_3642759
Caribbean|AntiguaAndBarbuda|74113|2021-06-24	This study	EPI_ISL_2716570
Caribbean|AntiguaAndBarbuda|77140|2021-07-17	This study	EPI_ISL_3642755
Caribbean|AntiguaAndBarbuda|77141|2021-07-17	This study	EPI_ISL_3642753
Caribbean|AntiguaAndBarbuda|77142|2021-07-17	This study	EPI_ISL_3642754
Caribbean|AntiguaAndBarbuda|73648|2021-06-16	This study	EPI_ISL_2955590
Caribbean|AntiguaAndBarbuda|73642|2021-06-16	This study	EPI_ISL_2955588
Caribbean|AntiguaAndBarbuda|74114|2021-06-24	This study	EPI_ISL_2716571
Caribbean|AntiguaAndBarbuda|73640|2021-06-16	This study	EPI_ISL_2955587
Caribbean|AntiguaAndBarbuda|73646|2021-06-16	This study	EPI_ISL_9332699
Caribbean|AntiguaAndBarbuda|74107|2021-06-24	This study	EPI_ISL_2716566
Caribbean|AntiguaAndBarbuda|74106|2021-06-24	This study	EPI_ISL_2716565
Caribbean|AntiguaAndBarbuda|73629|2021-06-16	This study	EPI_ISL_2955591
Caribbean|Montserrat|53590|2021-06-10	This study	EPI_ISL_2617968
Caribbean|AntiguaAndBarbuda|73635|2021-06-16	This study	EPI_ISL_2955592
Caribbean|AntiguaAndBarbuda|73637|2021-06-16	This study	EPI_ISL_2955593
Caribbean|Montserrat|53589|2021-06-10	This study	EPI_ISL_2617967
Caribbean|SaintLucia|61068|2021-06-07	This study	EPI_ISL_8939079
Caribbean|SaintLucia|61071|2021-06-07	This study	EPI_ISL_8939076
Caribbean|SaintLucia|61085|2021-06-07	This study	EPI_ISL_8939092
Caribbean|SaintLucia|61074|2021-06-07	This study	EPI_ISL_8939089
Caribbean|SaintLucia|61073|2021-06-07	This study	EPI_ISL_8939090
Caribbean|SaintLucia|61069|2021-06-07	This study	EPI_ISL_8939078
Caribbean|SaintLucia|80753|2021-08-10	This study	EPI_ISL_3760198
Caribbean|SaintLucia|80745|2021-08-10	This study	EPI_ISL_3760194
Caribbean|SaintLucia|74395|2021-07-07	This study	EPI_ISL_2967980
Caribbean|SaintLucia|80746|2021-08-10	This study	EPI_ISL_3760195
Caribbean|SaintLucia|74398|2021-07-07	This study	EPI_ISL_2967982
Caribbean|SaintLucia|74399|2021-07-07	This study	EPI_ISL_2967983
Caribbean|SaintLucia|61072|2021-06-07	This study	EPI_ISL_8939082
Caribbean|SaintLucia|61067|2021-06-07	This study	EPI_ISL_8939081
Caribbean|Dominica|54050|2021-03-03	This study	EPI_ISL_2658355
Caribbean|Barbados|59714|2021-03-25	This study	EPI_ISL_2544754
Caribbean|SaintLucia|74400|2021-07-07	This study	EPI_ISL_9332702
Caribbean|SaintLucia|66447|2021-05-14	This study	EPI_ISL_2626661
Caribbean|SaintLucia|74394|2021-07-07	This study	EPI_ISL_2967979
Caribbean|SaintLucia|74403|2021-07-07	This study	EPI_ISL_2967986
Caribbean|SaintLucia|74401|2021-07-07	This study	EPI_ISL_2967984
Caribbean|SaintLucia|80748|2021-08-10	This study	EPI_ISL_3760196
Caribbean|SaintLucia|80749|2021-08-10	This study	EPI_ISL_3760197
Caribbean|SaintLucia|66451|2021-05-14	This study	EPI_ISL_2626663
Caribbean|SaintLucia|80744|2021-08-10	This study	EPI_ISL_3760193
Caribbean|SaintLucia|74397|2021-07-07	This study	EPI_ISL_9332754
Caribbean|SaintLucia|61076|2021-06-07	This study	EPI_ISL_16253542
Caribbean|SaintLucia|61077|2021-06-07	This study	EPI_ISL_8939099
Caribbean|SaintLucia|61080|2021-06-07	This study	EPI_ISL_8939096
Caribbean|SaintLucia|61079|2021-06-07	This study	EPI_ISL_8939097
Caribbean|SaintLucia|61083|2021-06-07	This study	EPI_ISL_8939094
Caribbean|SaintLucia|61078|2021-06-07	This study	EPI_ISL_8939098
Caribbean|SaintLucia|61081|2021-06-07	This study	EPI_ISL_8939095
Caribbean|SaintLucia|61070|2021-06-07	This study	EPI_ISL_8939077
hCoV-19/Bahamas/33382/2021|EPI_ISL_2982831|2021-03-18	GISAID	as indicated in sequence name
hCoV-19/Bahamas/33401/2021|EPI_ISL_2982842|2021-04-06	GISAID	as indicated in sequence name
hCoV-19/Bahamas/33397/2021|EPI_ISL_2982838|2021-03-29	GISAID	as indicated in sequence name
hCoV-19/Bahamas/47994/2021|EPI_ISL_4237387|2021-05-20	GISAID	as indicated in sequence name
hCoV-19/Bahamas/47986/2021|EPI_ISL_4237391|2021-05-08	GISAID	as indicated in sequence name
Caribbean|SaintLucia|51394|2021-01-28	This study	EPI_ISL_977583
Caribbean|SaintLucia|59981|2021-03-27	This study	EPI_ISL_2478957
hCoV-19/England/MILK-155325B/2021|EPI_ISL_1986344|2021-04-30	GISAID	as indicated in sequence name
hCoV-19/Argentina/PAIS-E0279/2021|EPI_ISL_3033061|2021-05-12	GISAID	as indicated in sequence name
hCoV-19/Bonaire/BQ-RIVM-35152/2021|EPI_ISL_2405609|2021-05-19	GISAID	as indicated in sequence name
hCoV-19/DominicanRepublic/Yale-2277/2021|EPI_ISL_1378833|2021-02-12	GISAID	as indicated in sequence name
hCoV-19/PuertoRico/PR-CDC-S210/2021|EPI_ISL_1620537|2021-03-11	GISAID	as indicated in sequence name
hCoV-19/USA/IN-CDC-LC0046119/2021|EPI_ISL_1800206|2021-04-10	GISAID	as indicated in sequence name
hCoV-19/Qatar/DA-USAFSAM-S3140/2021|EPI_ISL_2661497|2021-05-23	GISAID	as indicated in sequence name
hCoV-19/Qatar/DA-USAFSAM-S4134/2021|EPI_ISL_3048165|2021-06-06	GISAID	as indicated in sequence name
hCoV-19/CaymanIslands/17024/2021|EPI_ISL_2955601|2021-04-23	GISAID	as indicated in sequence name
hCoV-19/Canada/QC-1nDJXW-48982784/2021|EPI_ISL_3509109|2021-05-23	GISAID	as indicated in sequence name
Caribbean|Anguilla|60299|2021-03-27	This study	EPI_ISL_2478959
hCoV-19/Bahamas/33421/2021|EPI_ISL_2982856|2021-04-12	GISAID	as indicated in sequence name
hCoV-19/Russia/MOS-RII-MH16043S/2021|EPI_ISL_1919449|2021-03-19	GISAID	as indicated in sequence name
hCoV-19/USA/FL-CDC-STM-000071924/2021|EPI_ISL_2320057|2021-05-09	GISAID	as indicated in sequence name
Caribbean|AntiguaAndBarbuda|74108|2021-06-24	This study	EPI_ISL_2716567
Caribbean|Jamaica|47542|2020-12-31	This study	EPI_ISL_756367
hCoV-19/Germany/SH-ChVir23269/2021|EPI_ISL_5899174|2021-01-20	GISAID	as indicated in sequence name
hCoV-19/Finland/1740/2021|EPI_ISL_1842524|2021-02-09	GISAID	as indicated in sequence name
hCoV-19/Finland/THL-202109963/2021|EPI_ISL_2506821|2021-03-24	GISAID	as indicated in sequence name
hCoV-19/Finland/5633/2021|EPI_ISL_2604624|2021-03-28	GISAID	as indicated in sequence name
hCoV-19/Finland/THL-202113988/2021|EPI_ISL_2508331|2021-04-20	GISAID	as indicated in sequence name
hCoV-19/England/QEUH-119B7C5/2021|EPI_ISL_945026|2021-01-29	GISAID	as indicated in sequence name
hCoV-19/CaymanIslands/36492/2021|EPI_ISL_3663238|2021-01-05	GISAID	as indicated in sequence name
hCoV-19/Romania/Bucuresti_436042/2021|EPI_ISL_1591132|2021-03-12	GISAID	as indicated in sequence name
hCoV-19/Singapore/288/2021|EPI_ISL_1367556|2021-03-20	GISAID	as indicated in sequence name
Caribbean|Barbados|50403|2021-01-21	This study	EPI_ISL_977659
hCoV-19/Croatia/HRV000_17/2021|EPI_ISL_1084757|2021-01-29	GISAID	as indicated in sequence name
hCoV-19/Switzerland/SO-ETHZ-591076/2021|EPI_ISL_1913678|2021-04-17	GISAID	as indicated in sequence name
hCoV-19/Tunisia/Q8734/2021|EPI_ISL_1197037|2021-02-20	GISAID	as indicated in sequence name
hCoV-19/Gabon/14672-14B/2021|EPI_ISL_8886258|2021-03-05	GISAID	as indicated in sequence name
hCoV-19/Gabon/14945/2021|EPI_ISL_8886228|2021-03-09	GISAID	as indicated in sequence name
hCoV-19/Gabon/21363/2021|EPI_ISL_8886244|2021-05-12	GISAID	as indicated in sequence name
hCoV-19/Gabon/18625/2021|EPI_ISL_3356559|2021-04-02	GISAID	as indicated in sequence name
hCoV-19/Gabon/JE08/2021|EPI_ISL_1760556|2021-01-12	GISAID	as indicated in sequence name
hCoV-19/Moldova/un-ChVir25024/2021|EPI_ISL_3446545|2021-02-12	GISAID	as indicated in sequence name
hCoV-19/Gambia/0729E/2021|EPI_ISL_1731564|2021-03-04	GISAID	as indicated in sequence name
hCoV-19/Chile/RM-45357/2021|EPI_ISL_1321467|2021-03-05	GISAID	as indicated in sequence name
hCoV-19/Scotland/QEUH-12B682A/2021|EPI_ISL_1103192|2021-02-16	GISAID	as indicated in sequence name
hCoV-19/Chile/LR-262486/2020|EPI_ISL_1167923|2020-12-22	GISAID	as indicated in sequence name
hCoV-19/Turkey/HSGM-1344/2021|EPI_ISL_935078|2021-01-21	GISAID	as indicated in sequence name
hCoV-19/Ecuador/USFQ-736/2021|EPI_ISL_877561|2021-01-21	GISAID	as indicated in sequence name
hCoV-19/Romania/SV_SJU_37680/2021|EPI_ISL_6564971|2021-03-23	GISAID	as indicated in sequence name
hCoV-19/Belgium/rega-10438/2021|EPI_ISL_2864712|2021-05-28	GISAID	as indicated in sequence name
hCoV-19/Pakistan/NIH-57/2021|EPI_ISL_1711675|2021-01-01	GISAID	as indicated in sequence name
hCoV-19/Romnaia/SV_SJU_37525/2021|EPI_ISL_6564733|2021-03-20	GISAID	as indicated in sequence name
hCoV-19/Scotland/QEUH-1545456/2021|EPI_ISL_1939783|2021-04-28	GISAID	as indicated in sequence name
hCoV-19/Luxembourg/LNS3625509/2021|EPI_ISL_1917846|2021-04-21	GISAID	as indicated in sequence name
Caribbean|Jamaica|63351|2021-04-22	This study	EPI_ISL_2565073
hCoV-19/Jamaica/34690/2021|EPI_ISL_3235150|2021-04-01	GISAID	as indicated in sequence name
hCoV-19/Poland/PZH-UMB-1631/2021|EPI_ISL_2503909|2021-05-27	GISAID	as indicated in sequence name
hCoV-19/Greece/EKAR_95966/2021|EPI_ISL_2349445|2021-05-12	GISAID	as indicated in sequence name
hCoV-19/Slovenia/22-3210/2020|EPI_ISL_2032029|2020-12-14	GISAID	as indicated in sequence name
hCoV-19/England/CAMC-C44013/2020|EPI_ISL_719367|2020-12-10	GISAID	as indicated in sequence name
hCoV-19/Turkey/GIHSN-Ankara-14011_1098/2021|EPI_ISL_3162294|2021-04-14	GISAID	as indicated in sequence name
hCoV-19/Slovenia/08-079534-MB/2021|EPI_ISL_1625123|2021-03-25	GISAID	as indicated in sequence name
hCoV-19/Slovenia/22-7098/2021|EPI_ISL_2532521|2021-05-11	GISAID	as indicated in sequence name
hCoV-19/NorthMacedonia/39669/2021|EPI_ISL_2839506|2021-05-11	GISAID	as indicated in sequence name
hCoV-19/Montenegro/CO-00357_MNE000_2269572102/2021|EPI_ISL_3564543|2021-06-14	GISAID	as indicated in sequence name
hCoV-19/Montenegro/CO-00357_MNE000_2352492102/2021|EPI_ISL_3558271|2021-06-25	GISAID	as indicated in sequence name
hCoV-19/Montenegro/CO-00357_MNE000_2177482102/2021|EPI_ISL_3550681|2021-06-01	GISAID	as indicated in sequence name
hCoV-19/Oman/5211315/2021|EPI_ISL_2925619|2021-01-19	GISAID	as indicated in sequence name
hCoV-19/Ireland/D-NVRL-21IRL90564/2021|EPI_ISL_1620405|2021-03-25	GISAID	as indicated in sequence name
hCoV-19/Malta/MDxMDH484/2021|EPI_ISL_2718537|2021-06-05	GISAID	as indicated in sequence name
hCoV-19/Guatemala/19335/2021|EPI_ISL_3275183|2021-03-26	GISAID	as indicated in sequence name
hCoV-19/Guatemala/23124/2021|EPI_ISL_3275188|2021-04-13	GISAID	as indicated in sequence name
hCoV-19/Ukraine/HCL021165516301/2021|EPI_ISL_4260396|2021-03-09	GISAID	as indicated in sequence name
hCoV-19/Pakistan/PPHRL-AH30/2021|EPI_ISL_2557250|2021-03-17	GISAID	as indicated in sequence name
hCoV-19/Italy/CAL-AMC-21040781-DS/2021|EPI_ISL_2883897|2021-04-07	GISAID	as indicated in sequence name
hCoV-19/Germany/SN-RKI-I-185346/2021|EPI_ISL_2845755|2021-06-28	GISAID	as indicated in sequence name
hCoV-19/Romania/B-12944/2021|EPI_ISL_2099883|2021-05-04	GISAID	as indicated in sequence name
hCoV-19/France/BRE-IPP11301/2021|EPI_ISL_2030021|2021-04-27	GISAID	as indicated in sequence name
hCoV-19/France/ARA-HCL021096943901/2021|EPI_ISL_2482574|2021-05-27	GISAID	as indicated in sequence name
hCoV-19/Benin/424620/2021|EPI_ISL_4566859|2021-06-03	GISAID	as indicated in sequence name
hCoV-19/Benin/NMIMR-LFVH402570/2021|EPI_ISL_7139997|2021-05-11	GISAID	as indicated in sequence name
hCoV-19/Estonia/C128842/2021|EPI_ISL_2545897|2021-04-22	GISAID	as indicated in sequence name
hCoV-19/Moldova/S3331Nr2/2021|EPI_ISL_1385807|2021-03-03	GISAID	as indicated in sequence name
hCoV-19/Bulgaria/21BG-EU_002611_Pl24/2021|EPI_ISL_2259257|2021-04-15	GISAID	as indicated in sequence name
hCoV-19/Pakistan/UHS2-Pak-372/2021|EPI_ISL_3484243|2021-06-18	GISAID	as indicated in sequence name
hCoV-19/Ireland/D-NVRL-22IRL06477/2021|EPI_ISL_1657460|2021-04-06	GISAID	as indicated in sequence name
Caribbean|TrinidadAndTobago|2627|2021-01-19	This study	EPI_ISL_857348
hCoV-19/Ireland/NVRL-COVIRL-201-033-V2/2021|EPI_ISL_3055367|2021-02-11	GISAID	as indicated in sequence name
hCoV-19/Switzerland/AG-ETHZ-610357/2021|EPI_ISL_2211754|2021-05-03	GISAID	as indicated in sequence name
hCoV-19/Slovenia/17-050370-CE/2021|EPI_ISL_2273622|2021-05-05	GISAID	as indicated in sequence name
hCoV-19/Kazakhstan/ALA-NRL-80S/2021|EPI_ISL_2162128|2021-03-17	GISAID	as indicated in sequence name
hCoV-19/Kazakhstan/ALM-NRL-208S/2021|EPI_ISL_2162138|2021-03-21	GISAID	as indicated in sequence name
hCoV-19/Morocco/FMP-165/2021|EPI_ISL_1912936|2021-02-26	GISAID	as indicated in sequence name
hCoV-19/Moldova/un-ChVir25023/2021|EPI_ISL_3446544|2021-02-25	GISAID	as indicated in sequence name
hCoV-19/Bulgaria/21BG-EU_003754_Pl32/2021|EPI_ISL_3076776|2021-07-01	GISAID	as indicated in sequence name
hCoV-19/Bulgaria/21BG-NC_003554_R14/2021|EPI_ISL_2967151|2021-06-21	GISAID	as indicated in sequence name
hCoV-19/UnitedArabEmirates/BTC-4482/2021|EPI_ISL_5142587|2021-01-31	GISAID	as indicated in sequence name
hCoV-19/Lithuania/LTU000_NMRVI_126626/2021|EPI_ISL_8675236|2021-06-07	GISAID	as indicated in sequence name
Caribbean|Jamaica|92101|2021-09-29	This study	EPI_ISL_8939742
hCoV-19/CaymanIslands/16013/2021|EPI_ISL_2955600|2021-04-17	GISAID	as indicated in sequence name
hCoV-19/SintMaarten/SX-RIVM-42372/2021|EPI_ISL_2981855|2021-07-05	GISAID	as indicated in sequence name
hCoV-19/SintMaarten/SX-RIVM-36313/2021|EPI_ISL_2474450|2021-05-19	GISAID	as indicated in sequence name
hCoV-19/SintMaarten/SX-RIVM-40503/2021|EPI_ISL_2673228|2021-06-16	GISAID	as indicated in sequence name
hCoV-19/SintMaarten/SX-RIVM-39323/2021|EPI_ISL_2610783|2021-06-09	GISAID	as indicated in sequence name
hCoV-19/Japan/PG-166564/2021|EPI_ISL_7068902|2021-04-17	GISAID	as indicated in sequence name
hCoV-19/NorthernIreland/RAND-152AE77/2021|EPI_ISL_2022520|2021-04-21	GISAID	as indicated in sequence name
hCoV-19/Ecuador/UEES-12179/2021|EPI_ISL_1381302|2021-03-22	GISAID	as indicated in sequence name
hCoV-19/Qatar/QA-QU_18-F10/2021|EPI_ISL_1713907|2021-01-27	GISAID	as indicated in sequence name
hCoV-19/Qatar/QA-QU_18-5-1-E5/2021|EPI_ISL_1713679|2021-03-05	GISAID	as indicated in sequence name
hCoV-19/Qatar/QA.QU_18.16.C9/2021|EPI_ISL_2843037|2021-05-10	GISAID	as indicated in sequence name
hCoV-19/Qatar/QA.QU_18.10.A5/2021|EPI_ISL_2274257|2021-03-26	GISAID	as indicated in sequence name
hCoV-19/Qatar/QA-QU_18-8-B9/2021|EPI_ISL_1713787|2021-03-17	GISAID	as indicated in sequence name
hCoV-19/Latvia/2105087445/2021|EPI_ISL_2799072|2021-05-21	GISAID	as indicated in sequence name
hCoV-19/England/CAMC-134DC76/2021|EPI_ISL_1333608|2021-02-10	GISAID	as indicated in sequence name
hCoV-19/Ghana/WACCBIP-GS58/2021|EPI_ISL_2422559|2021-01-06	GISAID	as indicated in sequence name
hCoV-19/Italy/LAZ-OPBG_270/2021|EPI_ISL_7671939|2021-02-28	GISAID	as indicated in sequence name
hCoV-19/Bulgaria/21BG-EU_003374_Pl30/2021|EPI_ISL_2841910|2021-06-04	GISAID	as indicated in sequence name
hCoV-19/Bulgaria/21BG-EU_003419_Pl30/2021|EPI_ISL_2841948|2021-06-09	GISAID	as indicated in sequence name
hCoV-19/NorthMacedonia/11569-k/2021|EPI_ISL_1669990|2021-03-22	GISAID	as indicated in sequence name
hCoV-19/NorthMacedonia/36613/2021|EPI_ISL_2001047|2021-04-10	GISAID	as indicated in sequence name
hCoV-19/Denmark/DCGC-100722/2021|EPI_ISL_2298524|2021-05-17	GISAID	as indicated in sequence name
hCoV-19/Romania/GIHSN-11976/2021|EPI_ISL_3031376|2021-04-26	GISAID	as indicated in sequence name
hCoV-19/Panama/GMI-PACOVIDVIRO687/2021|EPI_ISL_5196205|2021-04-18	GISAID	as indicated in sequence name
hCoV-19/USA/OH-CDC-ASC210069665/2021|EPI_ISL_1999134|2021-04-14	GISAID	as indicated in sequence name
Caribbean|Grenada|63766|2021-04-26	This study	EPI_ISL_2545198
hCoV-19/Greece/188704/2021|EPI_ISL_2343979|2021-04-15	GISAID	as indicated in sequence name
hCoV-19/Greece/190454/2021|EPI_ISL_2344052|2021-04-08	GISAID	as indicated in sequence name
hCoV-19/Moldova/un-ChVir25841/2021|EPI_ISL_3064704|2021-06-24	GISAID	as indicated in sequence name
hCoV-19/Israel/CVL-12623/2021|EPI_ISL_2182874|2021-04-18	GISAID	as indicated in sequence name
hCoV-19/NorthMacedonia/4536/2021|EPI_ISL_3545688|2021-07-05	GISAID	as indicated in sequence name
hCoV-19/England/ALDP-1011E87/2021|EPI_ISL_916769|2021-01-13	GISAID	as indicated in sequence name
hCoV-19/Uganda/UG477/2021|EPI_ISL_2690454|2021-04-09	GISAID	as indicated in sequence name
hCoV-19/Greece/196540/2021|EPI_ISL_2370427|2021-05-03	GISAID	as indicated in sequence name
hCoV-19/Germany/NW-RKI-I-180378/2021|EPI_ISL_2636772|2021-06-07	GISAID	as indicated in sequence name
Caribbean|Guyana|70550|2021-06-07	This study	EPI_ISL_8939085
hCoV-19/WallisandFutuna/HCL021099328001/2021|EPI_ISL_2482957|2021-03-12	GISAID	as indicated in sequence name
hCoV-19/WallisandFutuna/HCL021099352701/2021|EPI_ISL_2482982|2021-04-16	GISAID	as indicated in sequence name
hCoV-19/WallisandFutuna/HCL021099348801/2021|EPI_ISL_2482981|2021-04-19	GISAID	as indicated in sequence name
hCoV-19/WallisandFutuna/HCL021099307101/2021|EPI_ISL_2482936|2021-03-26	GISAID	as indicated in sequence name
hCoV-19/Guinea/CERFIG-24622/2021|EPI_ISL_4205882|2021-06-05	GISAID	as indicated in sequence name
hCoV-19/Senegal/6943628/2021|EPI_ISL_8528052|2021-04-15	GISAID	as indicated in sequence name
Caribbean|Jamaica|63374|2021-04-22	This study	EPI_ISL_2565075
hCoV-19/Austria/CeMM5792/2021|EPI_ISL_1583330|2021-03-08	GISAID	as indicated in sequence name
hCoV-19/Iraq/DSeq-C28/2021|EPI_ISL_4574549|2021-02-05	GISAID	as indicated in sequence name
hCoV-19/Iraq/DSeq-C9/2021|EPI_ISL_4574528|2021-03-04	GISAID	as indicated in sequence name
hCoV-19/USA/MA-CDCBI-CRSP_K32SEDRCYGG7PY47/2021|EPI_ISL_1918683|2021-04-21	GISAID	as indicated in sequence name
hCoV-19/Iraq/DSeq-C31/2021|EPI_ISL_4574551|2021-04-23	GISAID	as indicated in sequence name
hCoV-19/Scotland/QEUH-139F71A/2021|EPI_ISL_1316754|2021-03-05	GISAID	as indicated in sequence name
hCoV-19/Iran/GRC-14724-Tehran-LaB/2021|EPI_ISL_6607114|2021-05-27	GISAID	as indicated in sequence name
hCoV-19/Egypt/EMC-2/2021|EPI_ISL_2955336|2021-04-16	GISAID	as indicated in sequence name
hCoV-19/Ecuador/UEES-12104/2021|EPI_ISL_1381300|2021-03-20	GISAID	as indicated in sequence name
hCoV-19/Ecuador/USFQ-1032-UTPL006/2021|EPI_ISL_1805660|2021-04-06	GISAID	as indicated in sequence name
hCoV-19/Wales/PHWC-PYD5TN/2021|EPI_ISL_1637531|2021-04-12	GISAID	as indicated in sequence name
hCoV-19/Norway/OUS-05077/2021|EPI_ISL_4117677|2021-04-21	GISAID	as indicated in sequence name
hCoV-19/Albania/un-ChVir25862_20/2021|EPI_ISL_3124925|2021-07-13	GISAID	as indicated in sequence name
hCoV-19/Taiwan/CGMH-CGU-73/2021|EPI_ISL_2544709|2021-05-09	GISAID	as indicated in sequence name
hCoV-19/Taiwan/CGMH-CGU-85/2021|EPI_ISL_5160564|2021-07-24	GISAID	as indicated in sequence name
hCoV-19/Taiwan/11310/2021|EPI_ISL_3040146|2021-06-06	GISAID	as indicated in sequence name
hCoV-19/Taiwan/CGMH-CGU-74/2021|EPI_ISL_2544710|2021-05-29	GISAID	as indicated in sequence name
hCoV-19/Taiwan/CGMH-CGU-76/2021|EPI_ISL_2544712|2021-05-20	GISAID	as indicated in sequence name
hCoV-19/Taiwan/9098/2021|EPI_ISL_3040149|2021-06-05	GISAID	as indicated in sequence name
hCoV-19/Taiwan/5703/2021|EPI_ISL_3000790|2021-06-25	GISAID	as indicated in sequence name
hCoV-19/Italy/EMR-C036_21_39/2021|EPI_ISL_3215167|2021-06-03	GISAID	as indicated in sequence name
hCoV-19/Spain/CT-HUVH-E83328/2021|EPI_ISL_1391173|2021-03-17	GISAID	as indicated in sequence name
hCoV-19/Croatia/4439/2021|EPI_ISL_2673996|2021-04-18	GISAID	as indicated in sequence name
hCoV-19/Pakistan/PPHRL-AH36/2021|EPI_ISL_2543433|2021-05-06	GISAID	as indicated in sequence name
hCoV-19/SintMaarten/SX-RIVM-41592/2021|EPI_ISL_2787564|2021-06-24	GISAID	as indicated in sequence name
hCoV-19/Kenya/MOH-K-BTK-JC-98/2021|EPI_ISL_2779513|2021-02-09	GISAID	as indicated in sequence name
hCoV-19/Romania/MS-16643/2021|EPI_ISL_2932513|2021-06-13	GISAID	as indicated in sequence name
hCoV-19/Austria/CeMM7120/2021|EPI_ISL_1670982|2021-04-05	GISAID	as indicated in sequence name
hCoV-19/Slovenia/21-4648/2021|EPI_ISL_1260788|2021-02-26	GISAID	as indicated in sequence name
hCoV-19/Pakistan/PPHRL-AH55/2021|EPI_ISL_2544193|2021-03-26	GISAID	as indicated in sequence name
hCoV-19/Italy/TAA-IGA-1900597603/2021|EPI_ISL_2517079|2021-05-25	GISAID	as indicated in sequence name
hCoV-19/NewZealand/21MV0196/2021|EPI_ISL_1469095|2021-03-14	GISAID	as indicated in sequence name
hCoV-19/Poland/PZH-NIZP-0335/2021|EPI_ISL_3032373|2021-07-05	GISAID	as indicated in sequence name
Caribbean|TurksAndCaicosIslands|60986|2021-04-09	This study	EPI_ISL_2649736
hCoV-19/USA/NJ-CDC-LC0042365/2021|EPI_ISL_1683183|2021-04-01	GISAID	as indicated in sequence name
Caribbean|TurksAndCaicosIslands|60983|2021-04-09	This study	EPI_ISL_2649733
hCoV-19/Curacao/CW-RIVM-11648/2021|EPI_ISL_1014269|2021-01-23	GISAID	as indicated in sequence name
Caribbean|TurksAndCaicosIslands|60984|2021-04-09	This study	EPI_ISL_2649734
hCoV-19/England/QEUH-14140A8/2021|EPI_ISL_1375935|2021-03-18	GISAID	as indicated in sequence name
hCoV-19/Jamaica/3002654975_2105049/2021|EPI_ISL_5417919|2021-05-30	GISAID	as indicated in sequence name
hCoV-19/Jamaica/34631/2021|EPI_ISL_3235127|2021-02-18	GISAID	as indicated in sequence name
hCoV-19/Jamaica/JPL1505733/2021|EPI_ISL_8482719|2021-07-28	GISAID	as indicated in sequence name
Caribbean|TrinidadAndTobago|66251|2021-05-19	This study	EPI_ISL_2621686
Caribbean|Jamaica|55055|2021-03-03	This study	EPI_ISL_2658358
hCoV-19/CaymanIslands/8911/2021|EPI_ISL_3663240|2021-02-25	GISAID	as indicated in sequence name
hCoV-19/CaymanIslands/7965/2021|EPI_ISL_3690640|2021-02-17	GISAID	as indicated in sequence name
hCoV-19/Jamaica/3002654930_2105004/2021|EPI_ISL_5417918|2021-05-10	GISAID	as indicated in sequence name
hCoV-19/Jamaica/34641/2021|EPI_ISL_3235151|2021-01-29	GISAID	as indicated in sequence name
hCoV-19/Jamaica/34624/2021|EPI_ISL_3235196|2021-03-08	GISAID	as indicated in sequence name
Caribbean|Jamaica|63386|2021-04-22	This study	EPI_ISL_2565079
hCoV-19/Jamaica/3002654959_2105033/2021|EPI_ISL_5417926|2021-05-23	GISAID	as indicated in sequence name
Caribbean|TrinidadAndTobago|66200|2021-05-19	This study	EPI_ISL_2621685
Caribbean|Jamaica|92129|2021-09-29	This study	EPI_ISL_8939752
hCoV-19/Jamaica/3002654954_2105028/2021|EPI_ISL_5417920|2021-05-21	GISAID	as indicated in sequence name
hCoV-19/Wales/PHWC-PYDQUM/2021|EPI_ISL_1546570|2021-04-06	GISAID	as indicated in sequence name
Caribbean|Jamaica|63391|2021-04-22	This study	EPI_ISL_2565080
hCoV-19/CaymanIslands/5845/2021|EPI_ISL_3614505|2021-02-03	GISAID	as indicated in sequence name
hCoV-19/CaymanIslands/25347/2021|EPI_ISL_3610780|2021-06-11	GISAID	as indicated in sequence name
hCoV-19/CaymanIslands/13142/2021|EPI_ISL_3663241|2021-03-26	GISAID	as indicated in sequence name
hCoV-19/Jamaica/3002654977_2105051/2021|EPI_ISL_5417915|2021-04-22	GISAID	as indicated in sequence name
hCoV-19/Jamaica/3002654982_2105056/2021|EPI_ISL_5417932|2021-04-14	GISAID	as indicated in sequence name
hCoV-19/England/MILK-156E8C4/2021|EPI_ISL_2119283|2021-05-05	GISAID	as indicated in sequence name
hCoV-19/Mongolia/202107017/2021|EPI_ISL_8482938|2021-07-17	GISAID	as indicated in sequence name
hCoV-19/Jamaica/JPL1511869/2021|EPI_ISL_8482735|2021-08-06	GISAID	as indicated in sequence name
Caribbean|Jamaica|55058|2021-03-03	This study	EPI_ISL_2658359
[truncated: 10,660 more rows]
